# Supplementary material for: Taxonomy and species-groups of the subgenus Crematogaster ( Orthocrema) in the Malagasy region (Hymenoptera, Formicidae)
Source: Zookeys. 2012 Jun 4;(199):23–70. doi: 10.3897/zookeys.199.2631 (PMC3368281; doi:10.3897/zookeys.199.2631)
Supplement: XML Treatment for Crematogaster rasoherinae [file zookeys.199.2631-treatment1.xml]

<!DOCTYPE tp:taxon-treatment
  PUBLIC "-//TaxonX//DTD Taxonomic Treatment Publishing DTD v0 20100105//EN" "tax-treatment-NSO.dtd">
<tp:taxon-treatment xmlns:tp="http://www.plazi.org/taxpub"><tp:treatment-meta><mixed-citation publication-type="journal"><person-group><name><surname>Blaimer</surname><given-names>Bonnie B.</given-names></name></person-group><article-title>Taxonomy and species-groups of the subgenus 
                    <italic>Crematogaster</italic> (
                    <italic>Orthocrema</italic>) in the Malagasy region (Hymenoptera, Formicidae)</article-title><source>Zookeys</source><day>4</day><month>6</month><year>2012</year><volume>2012</volume><issue>199</issue><fpage>23</fpage><lpage>70</lpage><pub-id pub-id-type="doi">10.3897/zookeys.199.2631</pub-id></mixed-citation></tp:treatment-meta><tp:nomenclature><tp:taxon-name>
                            <tp:taxon-name-part taxon-name-part-type="genus">Crematogaster</tp:taxon-name-part>
                            <tp:taxon-name-part taxon-name-part-type="species">rasoherinae</tp:taxon-name-part>
                        <object-id xmlns:xlink="http://www.w3.org/1999/xlink" xlink:type="simple">http://species-id.net/wiki/Crematogaster_rasoherinae</object-id>
								</tp:taxon-name><tp:taxon-authority>Forel</tp:taxon-authority><xref ref-type="fig" rid="F6">Figures 24</xref><xref ref-type="fig" rid="F7"/><xref ref-type="fig" rid="F8">26</xref><tp:nomenclature-citation-list><tp:nomenclature-citation><tp:taxon-name>Crematogaster rasoherinae</tp:taxon-name><comment> Forel, 1891: 194. Worker syntype(s) from MADAGASCAR: Tamatave (O’swald) [<bold>Naturhist. Mus. Hamburg, not examined, destroyed during WWII</bold>]. Forel, 1912: 164. Queen, male described. Combination in <italic><tp:taxon-name>Crematogaster</tp:taxon-name></italic> (<italic><tp:taxon-name>Neocrema</tp:taxon-name></italic>): Santschi, 1918: 182; in <italic><tp:taxon-name>Crematogaster</tp:taxon-name></italic> (<italic><tp:taxon-name>Crematogaster</tp:taxon-name></italic>): Wheeler, W.M. 1922: 1023; Combination in <italic><tp:taxon-name>Crematogaster</tp:taxon-name></italic> (<italic><tp:taxon-name>Orthocrema</tp:taxon-name></italic>): Emery, 1922: 131; Combination in <italic><tp:taxon-name>Crematogaster</tp:taxon-name></italic> (<italic><tp:taxon-name>Mesocrema</tp:taxon-name></italic>): Santschi, 1928: 33.</comment></tp:nomenclature-citation><tp:nomenclature-citation><tp:taxon-name>= Crematogaster</tp:taxon-name><comment> (<italic><tp:taxon-name>Orthocrema) rasoherinae</tp:taxon-name></italic> var. <italic>brunneola</italic> Emery, 1922: 131. Replacement name for <italic><tp:taxon-name>Crematogaster rasoherinae</tp:taxon-name></italic> var. <italic>brunnea</italic> Forel, 1907: 79. Worker and queen syntypes from Madagascar: Andranohinaly (SW Madagaskar) (Voeltzkow) [<bold>MHNG, examined</bold>]. [Junior primary homonym of <italic>brunnea</italic> Smith, F. 1857: 75.]. <bold>Lectotype worker</bold> by present designation: top specimen of 2 workers on one pin, CASENT0101836 (image on AntWeb). Combination in <italic><tp:taxon-name>Crematogaster</tp:taxon-name></italic> (<italic><tp:taxon-name>Mesocrema</tp:taxon-name></italic>): Santschi, 1928: 33. <bold>Syn. n.</bold></comment></tp:nomenclature-citation><tp:nomenclature-citation><tp:taxon-name>= Crematogaster voeltzkowi</tp:taxon-name><comment> Forel, 1907: 78. Worker syntypes from Comoros: Anjouan (Voeltzkow) [<bold>MHNG, examined</bold>]. <bold>Lectotype worker</bold> by present designation: top specimen of 2 workers on one pin, CASENT0101615 (image on AntWeb). Combination in <italic><tp:taxon-name>Crematogaster</tp:taxon-name></italic> (<italic><tp:taxon-name>Neocrema</tp:taxon-name></italic>): Santschi, 1918: 182 (misspelled as <italic>woelzkowi</italic>); Comb. in <italic><tp:taxon-name>Crematogaster</tp:taxon-name></italic> (<italic><tp:taxon-name>Crematogaster</tp:taxon-name></italic>): Wheeler, W.M. 1922: 1024; Comb. in <italic><tp:taxon-name>Crematogaster</tp:taxon-name></italic> (<italic><tp:taxon-name>Orthocrema</tp:taxon-name></italic>): Emery, 1922: 131. <bold>Syn. n.</bold></comment></tp:nomenclature-citation></tp:nomenclature-citation-list></tp:nomenclature><tp:treatment-sec sec-type="Type material"><title>Type material.</title><p>Syntypes not available for examination; these specimens were housed in the collection of the Naturhistorisches Museum in Hamburg and were destroyed during World War II (confirmation obtained 19.vii.2011, via e-mail communication with F. Wieland).</p><p><bold>Neotype</bold> worker, by present designation: pinned, CASENT0120911, BLF16755, ex dead twig above ground; original locality label: Prov. Toamasina, Tamatave, 20m, <named-content xmlns:xlink="http://www.w3.org/1999/xlink" content-type="dwc:verbatimCoordinates" xlink:type="simple">18°09.28'S, 49°24.76'E</named-content>, 16.ii.2007, urban gardens, Fisher et al. BLF16755; deposited at CASC.</p></tp:treatment-sec><tp:treatment-sec sec-type="Other material examined"><title>Other material examined</title><p>(BBBC, CASC, MHNG, NHMB, PSWC, ZMBH, MCZC). MADAGASCAR: <italic>Antsiranana</italic>: Baie Sakalava: <named-content xmlns:xlink="http://www.w3.org/1999/xlink" content-type="dwc:verbatimCoordinates" xlink:type="simple">-12.27330, 49.39064</named-content>, 10m (B.L.Fisher et al.); Montaigne Français: <named-content xmlns:xlink="http://www.w3.org/1999/xlink" content-type="dwc:verbatimCoordinates" xlink:type="simple">-12.32278, 49.33817</named-content>, 180m (R.Harin’Hala); 7 km N Joffreville: <named-content xmlns:xlink="http://www.w3.org/1999/xlink" content-type="dwc:verbatimCoordinates" xlink:type="simple">-12.33333, 49.25000</named-content>, 360m (R.Harin’Hala); 2km S Joffreville: <named-content xmlns:xlink="http://www.w3.org/1999/xlink" content-type="dwc:verbatimCoordinates" xlink:type="simple">-12.47639, 49.22222</named-content>, 500m (G.Alpert); 7km SE Antsiranana: <named-content xmlns:xlink="http://www.w3.org/1999/xlink" content-type="dwc:verbatimCoordinates" xlink:type="simple">-12.31670, 49.33330</named-content>, 80m (G.Alpert); R.S. Ambre:<named-content xmlns:xlink="http://www.w3.org/1999/xlink" content-type="dwc:verbatimCoordinates" xlink:type="simple">-12.46889, 49.24217</named-content>, 325m (B.L.Fisher et al.); P.N. Montagne d’Ambre: <named-content xmlns:xlink="http://www.w3.org/1999/xlink" content-type="dwc:verbatimCoordinates" xlink:type="simple">-12.50035, 49.17500</named-content>, 885m; <named-content xmlns:xlink="http://www.w3.org/1999/xlink" content-type="dwc:verbatimCoordinates" xlink:type="simple">-12.53444, 49.17950</named-content>, 925m; <named-content xmlns:xlink="http://www.w3.org/1999/xlink" content-type="dwc:verbatimCoordinates" xlink:type="simple">-12.52028, 49.17917</named-content>, 1125m (B.L.Fisher et al.); Nosy Bé, R.N.I. Lokobé: <named-content xmlns:xlink="http://www.w3.org/1999/xlink" content-type="dwc:verbatimCoordinates" xlink:type="simple">-13.41944, 48.33117</named-content>, 30m (B.L.Fisher et al.); Nosy Bé, Lokobe Forest: <named-content xmlns:xlink="http://www.w3.org/1999/xlink" content-type="dwc:verbatimCoordinates" xlink:type="simple">-13.41640, 48.30720</named-content>, 50m (G.Alpert); Nosy Bé, 5km E Marodokana: <named-content xmlns:xlink="http://www.w3.org/1999/xlink" content-type="dwc:verbatimCoordinates" xlink:type="simple">-13.36670, 48.30000</named-content>, 50m (G.Alpert); R.S. Manongarivo: <named-content xmlns:xlink="http://www.w3.org/1999/xlink" content-type="dwc:verbatimCoordinates" xlink:type="simple">-13.93153, 48.45213</named-content>, 370m (B.B.Blaimer); Ambondrobe: <!--PageBreak--><named-content xmlns:xlink="http://www.w3.org/1999/xlink" content-type="dwc:verbatimCoordinates" xlink:type="simple">-13.71533, 50.10167</named-content>, 10m (B.L.Fisher et al.); P.N. Ankarana: <named-content xmlns:xlink="http://www.w3.org/1999/xlink" content-type="dwc:verbatimCoordinates" xlink:type="simple">-12.90889, 49.10983</named-content>, 80m; <named-content xmlns:xlink="http://www.w3.org/1999/xlink" content-type="dwc:verbatimCoordinates" xlink:type="simple">-12.86361, 49.22583</named-content>, 210m (B.L.Fisher et al.), P.N. Ankarana: <named-content xmlns:xlink="http://www.w3.org/1999/xlink" content-type="dwc:verbatimCoordinates" xlink:type="simple">-12.90056, 49.14722</named-content>, 150m (G.Alpert); F Andavakoera: <named-content xmlns:xlink="http://www.w3.org/1999/xlink" content-type="dwc:verbatimCoordinates" xlink:type="simple">-13.11833, 49.23000</named-content>, 425m (B.L.Fisher et al.); Rés. Analamerana: <named-content xmlns:xlink="http://www.w3.org/1999/xlink" content-type="dwc:verbatimCoordinates" xlink:type="simple">-12.74667, 49.49483</named-content>, 60m (B.L.Fisher et al.); F Binara: <named-content xmlns:xlink="http://www.w3.org/1999/xlink" content-type="dwc:verbatimCoordinates" xlink:type="simple">-13.26333, 49.60333</named-content>, 650–800m (B.L.Fisher et al.); 6.3 km S Ambanizana: <named-content xmlns:xlink="http://www.w3.org/1999/xlink" content-type="dwc:verbatimCoordinates" xlink:type="simple">-15.68131, 49.9580</named-content>, 25m (B.L.Fisher et al.); 5.3 km SSE Ambanizana, 425m, <named-content xmlns:xlink="http://www.w3.org/1999/xlink" content-type="dwc:verbatimCoordinates" xlink:type="simple">-15.66667, 49.96667</named-content> (B.L.Fisher et al.); Nosy Mangabe: <named-content xmlns:xlink="http://www.w3.org/1999/xlink" content-type="dwc:verbatimCoordinates" xlink:type="simple">-15.49730, 49.76223</named-content>, 5m (B.L.Fisher et al.); <named-content xmlns:xlink="http://www.w3.org/1999/xlink" content-type="dwc:verbatimCoordinates" xlink:type="simple">-15.50000, 49.76670</named-content>, 200m (P.S.Ward); P.N. Marojejy: <named-content xmlns:xlink="http://www.w3.org/1999/xlink" content-type="dwc:verbatimCoordinates" xlink:type="simple">-14.43333, 49.78333</named-content>, 450m (B.L.Fisher et al.); P.N. Masoala: <named-content xmlns:xlink="http://www.w3.org/1999/xlink" content-type="dwc:verbatimCoordinates" xlink:type="simple">-15.71333, 49.97167</named-content> (B.L.Fisher et al.); <named-content xmlns:xlink="http://www.w3.org/1999/xlink" content-type="dwc:verbatimCoordinates" xlink:type="simple">-15.72667, 49.95667</named-content>, 150m (A.Dejean et al.); 84km SW Sambava on road to Andapa: <named-content xmlns:xlink="http://www.w3.org/1999/xlink" content-type="dwc:verbatimCoordinates" xlink:type="simple">-14.57730, 49.73940</named-content>, 160m (W.L.&amp;D.E.Brown); Vohemar: <named-content xmlns:xlink="http://www.w3.org/1999/xlink" content-type="dwc:verbatimCoordinates" xlink:type="simple">-13.35967, 50.00390</named-content>, 16m (B.L.Fisher et al.); F Analabe: <named-content xmlns:xlink="http://www.w3.org/1999/xlink" content-type="dwc:verbatimCoordinates" xlink:type="simple">-13.08333, 49.90833</named-content>, 30m (B.L.Fisher et al.); Forêt d’Ampondrabe: <named-content xmlns:xlink="http://www.w3.org/1999/xlink" content-type="dwc:verbatimCoordinates" xlink:type="simple">-12.97000, 49.70000</named-content>, 175m (B.L.Fisher et al.); F Orangea: <named-content xmlns:xlink="http://www.w3.org/1999/xlink" content-type="dwc:verbatimCoordinates" xlink:type="simple">-12.25889, 49.37467</named-content>, 90m (B.L.Fisher et al.);F Ampombofofo: <named-content xmlns:xlink="http://www.w3.org/1999/xlink" content-type="dwc:verbatimCoordinates" xlink:type="simple">-12.09949, 49.33874</named-content>, 25m (B.L.Fisher et al.); Ampamakiambato: <named-content xmlns:xlink="http://www.w3.org/1999/xlink" content-type="dwc:verbatimCoordinates" xlink:type="simple">-13.97545, 48.15929</named-content>, 145m (B.L.Fisher et al.); Forêt d’Anabohazo: <named-content xmlns:xlink="http://www.w3.org/1999/xlink" content-type="dwc:verbatimCoordinates" xlink:type="simple">-14.30889, 47.91433</named-content>, 120m (B.L.Fisher et al.); Ankobahoba: <named-content xmlns:xlink="http://www.w3.org/1999/xlink" content-type="dwc:verbatimCoordinates" xlink:type="simple">-13.39166, 48.48249</named-content>, 40m (B.L.Fisher et al.); 14km W Cap Est, Ambato: <named-content xmlns:xlink="http://www.w3.org/1999/xlink" content-type="dwc:verbatimCoordinates" xlink:type="simple">-15.29128, 50.33803</named-content>, 150m (B.L.Fisher et al.); Andranomatàna: <named-content xmlns:xlink="http://www.w3.org/1999/xlink" content-type="dwc:verbatimCoordinates" xlink:type="simple">-13.14965, 48.91765</named-content>, 28m (B.L.Fisher et al.); Tsihombe: <named-content xmlns:xlink="http://www.w3.org/1999/xlink" content-type="dwc:verbatimCoordinates" xlink:type="simple">-25.31833, 45.48367</named-content>, 30m (B.L.Fisher et al.); Antalaha: <named-content xmlns:xlink="http://www.w3.org/1999/xlink" content-type="dwc:verbatimCoordinates" xlink:type="simple">-14.90130, 50.28095</named-content>, 24m (B.L.Fisher et al.); 55km S Antalaha, Nosy Ngontsy: <named-content xmlns:xlink="http://www.w3.org/1999/xlink" content-type="dwc:verbatimCoordinates" xlink:type="simple">-15.26440, 50.48930</named-content>, 50m (G.Alpert); 55km S Antalaha, Cap Est: <named-content xmlns:xlink="http://www.w3.org/1999/xlink" content-type="dwc:verbatimCoordinates" xlink:type="simple">-15.25640, 50.47940</named-content>, 1m (G.Alpert); Ambohitsara, 10km SW Antalaha: <named-content xmlns:xlink="http://www.w3.org/1999/xlink" content-type="dwc:verbatimCoordinates" xlink:type="simple">-14.95000, 50.26670</named-content>, 50m (G.Alpert); <italic>Antananarivo</italic>: R.S. Ambohitantely: <named-content xmlns:xlink="http://www.w3.org/1999/xlink" content-type="dwc:verbatimCoordinates" xlink:type="simple">-18.19800, 47.28150</named-content>, 700m (B.L.Fisher et al.); <italic>Fianarantsoa</italic>: P.N. Ranomafana: <named-content xmlns:xlink="http://www.w3.org/1999/xlink" content-type="dwc:verbatimCoordinates" xlink:type="simple">-21.26650, 47.42017</named-content>, 1020m (B.L.Fisher et al.); 3km W Ranomafana, nr Ifanadiana: <named-content xmlns:xlink="http://www.w3.org/1999/xlink" content-type="dwc:verbatimCoordinates" xlink:type="simple">-21.25000, 47.41670</named-content>, 950m (P.S.Ward); Ranomafana, nr. Ifanadiana: <named-content xmlns:xlink="http://www.w3.org/1999/xlink" content-type="dwc:verbatimCoordinates" xlink:type="simple">-21.26670, 47.45000</named-content>, 650m (P.S.Ward); 10km E Ranomafana: <named-content xmlns:xlink="http://www.w3.org/1999/xlink" content-type="dwc:verbatimCoordinates" xlink:type="simple">-18.99972, 48.95000</named-content>, 50m (G.Alpert); R.S. Manombo: <named-content xmlns:xlink="http://www.w3.org/1999/xlink" content-type="dwc:verbatimCoordinates" xlink:type="simple">-23.01580, 47.71900</named-content>, 30m (B.L.Fisher et al.); <named-content xmlns:xlink="http://www.w3.org/1999/xlink" content-type="dwc:verbatimCoordinates" xlink:type="simple">-23.02183, 47.72000</named-content>, 36m (R.Harin’Hala); Mahabo [Rés. Forestière d’Agnalazaha]: <named-content xmlns:xlink="http://www.w3.org/1999/xlink" content-type="dwc:verbatimCoordinates" xlink:type="simple">-23.19383, 47.72300</named-content>, 20m (B.L.Fisher et al.); F Ampitavananima: <named-content xmlns:xlink="http://www.w3.org/1999/xlink" content-type="dwc:verbatimCoordinates" xlink:type="simple">-23.12972, 47.71700</named-content>, 34m (B.L.Fisher et al.); 8km E Kianjavato: <named-content xmlns:xlink="http://www.w3.org/1999/xlink" content-type="dwc:verbatimCoordinates" xlink:type="simple">-21.38860, 47.94360</named-content>, 145m (G.Alpert); <italic>Mahajanga</italic>: PN Ankarafantsika (F Tsimaloto): <named-content xmlns:xlink="http://www.w3.org/1999/xlink" content-type="dwc:verbatimCoordinates" xlink:type="simple">-16.22806, 47.14361</named-content>, 135m (B.L.Fisher et al.); PN Ankarafantsika: <named-content xmlns:xlink="http://www.w3.org/1999/xlink" content-type="dwc:verbatimCoordinates" xlink:type="simple">-16.31670, 46.81670</named-content> (L.A. Nilsson); Ambolomaiky: <named-content xmlns:xlink="http://www.w3.org/1999/xlink" content-type="dwc:verbatimCoordinates" xlink:type="simple">-15.85410, 46.74663</named-content>, ca. 80m (B.L.Fisher et al.); Forêt Ambohimanga: <named-content xmlns:xlink="http://www.w3.org/1999/xlink" content-type="dwc:verbatimCoordinates" xlink:type="simple">-15.96267, 47.43817</named-content>, 250m (B.L.Fisher et al.); PN Baie de Baly: <named-content xmlns:xlink="http://www.w3.org/1999/xlink" content-type="dwc:verbatimCoordinates" xlink:type="simple">-16.01000, 45.26500</named-content>, 10m (B.L.Fisher et al.); P.N. Namoroka: <named-content xmlns:xlink="http://www.w3.org/1999/xlink" content-type="dwc:verbatimCoordinates" xlink:type="simple">-16.37667, 45.32667</named-content>, 100m (B.L.Fisher et al.); P.N. Tsingy de Bemaraha: <named-content xmlns:xlink="http://www.w3.org/1999/xlink" content-type="dwc:verbatimCoordinates" xlink:type="simple">-19.13222, 44.81467</named-content>,100m; <named-content xmlns:xlink="http://www.w3.org/1999/xlink" content-type="dwc:verbatimCoordinates" xlink:type="simple">-18.70944, 44.71817</named-content>, 150m (B.L.Fisher et al.); Mahavavy River: <named-content xmlns:xlink="http://www.w3.org/1999/xlink" content-type="dwc:verbatimCoordinates" xlink:type="simple">-16.05167, 45.90833</named-content>, 20m (B.L.Fisher et al.); Rés. Forestière Beanka: <named-content xmlns:xlink="http://www.w3.org/1999/xlink" content-type="dwc:verbatimCoordinates" xlink:type="simple">-18.02649, 44.05051</named-content>, 250m (B.L.Fisher et al.); F Tsimembo: <named-content xmlns:xlink="http://www.w3.org/1999/xlink" content-type="dwc:verbatimCoordinates" xlink:type="simple">-19.02139, 44.44067</named-content>, 20m; <named-content xmlns:xlink="http://www.w3.org/1999/xlink" content-type="dwc:verbatimCoordinates" xlink:type="simple">-18.99528, 44.44350</named-content>, 50m (B.L.Fisher et al.); S.F. Ampijoroa: <named-content xmlns:xlink="http://www.w3.org/1999/xlink" content-type="dwc:verbatimCoordinates" xlink:type="simple">-16.31944, 46.81333</named-content>, ca. 40m; <named-content xmlns:xlink="http://www.w3.org/1999/xlink" content-type="dwc:verbatimCoordinates" xlink:type="simple">-16.31670, 46.81670</named-content>, 80m; F Asondrodava: : <named-content xmlns:xlink="http://www.w3.org/1999/xlink" content-type="dwc:verbatimCoordinates" xlink:type="simple">-17.96533, 44.03550</named-content>, 6m (R.Harin’Hala); 3km S Namakia: <named-content xmlns:xlink="http://www.w3.org/1999/xlink" content-type="dwc:verbatimCoordinates" xlink:type="simple">-15.95611, 45.83556</named-content>, 40m (G. Alpert); <italic>Toamasina</italic>: RS Ambatovaky: <named-content xmlns:xlink="http://www.w3.org/1999/xlink" content-type="dwc:verbatimCoordinates" xlink:type="simple">-16.81739, 49.29402</named-content>, 360m (B.L.Fisher<!--PageBreak--> et al); F Ambatovy: <named-content xmlns:xlink="http://www.w3.org/1999/xlink" content-type="dwc:verbatimCoordinates" xlink:type="simple">-18.85083, 48.32000</named-content>, 1075m (B.L.Fisher et al.); Rés. Betampona: <named-content xmlns:xlink="http://www.w3.org/1999/xlink" content-type="dwc:verbatimCoordinates" xlink:type="simple">-17.92400, 49.19967</named-content>, 390m (B.L.Fisher et al.); 11km SE Ampasimanolotra (=Brickaville): <named-content xmlns:xlink="http://www.w3.org/1999/xlink" content-type="dwc:verbatimCoordinates" xlink:type="simple">-18.90000, 49.13330</named-content>, 5m (P.S.Ward); 10km N Brickaville: <named-content xmlns:xlink="http://www.w3.org/1999/xlink" content-type="dwc:verbatimCoordinates" xlink:type="simple">-18.79194, 49.08667</named-content>, 100m(G. Alpert); F Kalalao [Ile St.Marie]: <named-content xmlns:xlink="http://www.w3.org/1999/xlink" content-type="dwc:verbatimCoordinates" xlink:type="simple">-16.92250, 49.88733</named-content>, 100m (B.L.Fisher et al.); F Ambohidena [Ile St.Marie]: <named-content xmlns:xlink="http://www.w3.org/1999/xlink" content-type="dwc:verbatimCoordinates" xlink:type="simple">-16.82433, 49.96417</named-content>, 20m (B.L.Fisher et al.); F Ampanihy [Ile St.Marie]: <named-content xmlns:xlink="http://www.w3.org/1999/xlink" content-type="dwc:verbatimCoordinates" xlink:type="simple">-16.91117, 49.93917</named-content>, 10m (B.L.Fisher et al.)<bold>;</bold> F Sahafina: <named-content xmlns:xlink="http://www.w3.org/1999/xlink" content-type="dwc:verbatimCoordinates" xlink:type="simple">-18.81445, 48.96205</named-content>, 100m; <named-content xmlns:xlink="http://www.w3.org/1999/xlink" content-type="dwc:verbatimCoordinates" xlink:type="simple">-18.81445, 48.96205</named-content>, 140m (B.L.Fisher et al.); Mahavelona (Foulpointe): <named-content xmlns:xlink="http://www.w3.org/1999/xlink" content-type="dwc:verbatimCoordinates" xlink:type="simple">-17.66667, 49.50000</named-content>, (A.Pauly); Manankinany: <named-content xmlns:xlink="http://www.w3.org/1999/xlink" content-type="dwc:verbatimCoordinates" xlink:type="simple">-17.03330, 49.53330</named-content> (L.A.Nilsson); Tanambao Nosibe: <named-content xmlns:xlink="http://www.w3.org/1999/xlink" content-type="dwc:verbatimCoordinates" xlink:type="simple">-17.89117, 49.45617</named-content>, 15m (Blaimer&amp;Raharimalala); Antaratasy: <named-content xmlns:xlink="http://www.w3.org/1999/xlink" content-type="dwc:verbatimCoordinates" xlink:type="simple">-17.76733, 49.47767</named-content>, 25m (Blaimer &amp; Raharimalala); Ampasina-Maningory: <named-content xmlns:xlink="http://www.w3.org/1999/xlink" content-type="dwc:verbatimCoordinates" xlink:type="simple">-17.21467, 49.40550</named-content>, 20m (Blaimer &amp; Raharimalala); Anosintany: <named-content xmlns:xlink="http://www.w3.org/1999/xlink" content-type="dwc:verbatimCoordinates" xlink:type="simple">-16.91117, 49.58867</named-content>, 10m (Blaimer &amp; Raharimalala); Maitsokely: <named-content xmlns:xlink="http://www.w3.org/1999/xlink" content-type="dwc:verbatimCoordinates" xlink:type="simple">-16.90617, 49.58683</named-content>, 10m (Blaimer &amp; Raharimalala); Fenoarivo: <named-content xmlns:xlink="http://www.w3.org/1999/xlink" content-type="dwc:verbatimCoordinates" xlink:type="simple">-17.38117, 49.41500</named-content>, 10m (Blaimer &amp; Raharimalala); Antetezambaro: <named-content xmlns:xlink="http://www.w3.org/1999/xlink" content-type="dwc:verbatimCoordinates" xlink:type="simple">-17.05283, 49.56700</named-content>, 10m (Blaimer &amp; Raharimalala); Mahambo: <named-content xmlns:xlink="http://www.w3.org/1999/xlink" content-type="dwc:verbatimCoordinates" xlink:type="simple">-17.48933, 49.45167</named-content>, 10m (Blaimer &amp; Raharimalala); Tamatave: <named-content xmlns:xlink="http://www.w3.org/1999/xlink" content-type="dwc:verbatimCoordinates" xlink:type="simple">-18.15467, 49.41267</named-content>, 20m (B.L.Fisher et al.); Brickaville:<named-content xmlns:xlink="http://www.w3.org/1999/xlink" content-type="dwc:verbatimCoordinates" xlink:type="simple">-18.82183, 49.07017</named-content>, ca. 25m (B.L.Fisher et al.); Analalava: <named-content xmlns:xlink="http://www.w3.org/1999/xlink" content-type="dwc:verbatimCoordinates" xlink:type="simple">-17.7095, 49.45400</named-content>, 50m (B.L.Fisher et al.); Mahanoro: <named-content xmlns:xlink="http://www.w3.org/1999/xlink" content-type="dwc:verbatimCoordinates" xlink:type="simple">-19.89933, 48.80883</named-content>, 15m (B.L.Fisher et al.); Vatomandry: <named-content xmlns:xlink="http://www.w3.org/1999/xlink" content-type="dwc:verbatimCoordinates" xlink:type="simple">-19.33283, 48.97950</named-content>, 16m (B.L.Fisher et al.); Forêt d’Analava Mandrisy: <named-content xmlns:xlink="http://www.w3.org/1999/xlink" content-type="dwc:verbatimCoordinates" xlink:type="simple">-16.48567, 49.84700</named-content>, 10m (B.L.Fisher et al.); S.F. Tampolo: <named-content xmlns:xlink="http://www.w3.org/1999/xlink" content-type="dwc:verbatimCoordinates" xlink:type="simple">-17.28250, 49.43000</named-content>, 10m (B.L.Fisher et al.); Analalava: <named-content xmlns:xlink="http://www.w3.org/1999/xlink" content-type="dwc:verbatimCoordinates" xlink:type="simple">-17.693194, 49.46027</named-content>, ca. 20m (R.Harin’Hala); <italic>Toliara</italic>: Mahafaly Plateau: <named-content xmlns:xlink="http://www.w3.org/1999/xlink" content-type="dwc:verbatimCoordinates" xlink:type="simple">-24.65361, 43.99667</named-content>, 80m (B.L.Fisher et al.); F Mikea: <named-content xmlns:xlink="http://www.w3.org/1999/xlink" content-type="dwc:verbatimCoordinates" xlink:type="simple">-22.90367, 43.47550</named-content>, 35m (R. Harin’Hala); Libanona Beach: <named-content xmlns:xlink="http://www.w3.org/1999/xlink" content-type="dwc:verbatimCoordinates" xlink:type="simple">-25.03883, 46.99600</named-content>, 20m (B.L.Fisher et al.); F Petriky: <named-content xmlns:xlink="http://www.w3.org/1999/xlink" content-type="dwc:verbatimCoordinates" xlink:type="simple">-25.06167, 46.87000</named-content>, 10m (B.L.Fisher); Ranobe: <named-content xmlns:xlink="http://www.w3.org/1999/xlink" content-type="dwc:verbatimCoordinates" xlink:type="simple">-23.03975, 43.61090</named-content>, 30m (Frontier Project, MGF); Rés. Berenty (F Bealoka): <named-content xmlns:xlink="http://www.w3.org/1999/xlink" content-type="dwc:verbatimCoordinates" xlink:type="simple">-24.95694, 46.27150</named-content>, 35m (B.L.Fisher et al.); Rés. Berenty (F Malaza): <named-content xmlns:xlink="http://www.w3.org/1999/xlink" content-type="dwc:verbatimCoordinates" xlink:type="simple">-25.00778, 46.30600</named-content>, 40m; Rés. Berenty (F Anjapolo): <named-content xmlns:xlink="http://www.w3.org/1999/xlink" content-type="dwc:verbatimCoordinates" xlink:type="simple">-24.92972, 46.20967</named-content>, 65m (B.L.Fisher et al.); Rés. Berenty: <named-content xmlns:xlink="http://www.w3.org/1999/xlink" content-type="dwc:verbatimCoordinates" xlink:type="simple">-25.02100, 46.30550</named-content>, 35m, <named-content xmlns:xlink="http://www.w3.org/1999/xlink" content-type="dwc:verbatimCoordinates" xlink:type="simple">-25.00670, 46.30330</named-content>, 85m (R.Harin’Hala), <named-content xmlns:xlink="http://www.w3.org/1999/xlink" content-type="dwc:verbatimCoordinates" xlink:type="simple">-25.01670, 46.30000</named-content>, 35m (P.S.Ward), <named-content xmlns:xlink="http://www.w3.org/1999/xlink" content-type="dwc:verbatimCoordinates" xlink:type="simple">-24.98330, 46.30000</named-content>, 30m; Miandrivazo: <named-content xmlns:xlink="http://www.w3.org/1999/xlink" content-type="dwc:verbatimCoordinates" xlink:type="simple">-19.52317, 45.4575</named-content>, 80m (B.L.Fisher et al.); Morondava: <named-content xmlns:xlink="http://www.w3.org/1999/xlink" content-type="dwc:verbatimCoordinates" xlink:type="simple">-20.29650, 44.28150</named-content>, ca. 10m (B.L.Fisher et al.); F Beroboka: <named-content xmlns:xlink="http://www.w3.org/1999/xlink" content-type="dwc:verbatimCoordinates" xlink:type="simple">-22.23306, 43.36633</named-content>, 80m (B.L.Fisher et al.); F Tsinjoriaky: <named-content xmlns:xlink="http://www.w3.org/1999/xlink" content-type="dwc:verbatimCoordinates" xlink:type="simple">-22.80222, 43.42067</named-content>, 70m (B.L.Fisher et al.); PN Tsimanampetsotsa: <named-content xmlns:xlink="http://www.w3.org/1999/xlink" content-type="dwc:verbatimCoordinates" xlink:type="simple">-24.10056, 43.76000</named-content>, 25m; <named-content xmlns:xlink="http://www.w3.org/1999/xlink" content-type="dwc:verbatimCoordinates" xlink:type="simple">-24.04722, 43.75317</named-content>, 40m (B.L.Fisher et al.); Ejeda: <named-content xmlns:xlink="http://www.w3.org/1999/xlink" content-type="dwc:verbatimCoordinates" xlink:type="simple">-24.3505, 44.51600</named-content>, 250m (B.L.Fisher et al.); F Tsivory: <named-content xmlns:xlink="http://www.w3.org/1999/xlink" content-type="dwc:verbatimCoordinates" xlink:type="simple">-24.07083, 46.07533</named-content>, 400m (B.L.Fisher et al.); Manatantely:<named-content xmlns:xlink="http://www.w3.org/1999/xlink" content-type="dwc:verbatimCoordinates" xlink:type="simple">-24.9815, 46.92567</named-content>, 100m (B.L.Fisher et al.); 6.1 km 182°S Marovato: <named-content xmlns:xlink="http://www.w3.org/1999/xlink" content-type="dwc:verbatimCoordinates" xlink:type="simple">-25.58167, 45.29500</named-content>, 20m (B.L.Fisher et al.); 3.4 km 190° S Marovato: <named-content xmlns:xlink="http://www.w3.org/1999/xlink" content-type="dwc:verbatimCoordinates" xlink:type="simple">-25.55972, 45.28250</named-content>, 160m (B.L.Fisher et al.); 3.5 km 236° SW Marovato: <named-content xmlns:xlink="http://www.w3.org/1999/xlink" content-type="dwc:verbatimCoordinates" xlink:type="simple">-25.55389, 45.25583</named-content>, 230m (B.L.Fisher et al.); P.N. Andohahela: <named-content xmlns:xlink="http://www.w3.org/1999/xlink" content-type="dwc:verbatimCoordinates" xlink:type="simple">-24.81694, 46.61000</named-content>, 150m (R.Harin’Hala); <named-content xmlns:xlink="http://www.w3.org/1999/xlink" content-type="dwc:verbatimCoordinates" xlink:type="simple">-24.93683, 46.62667</named-content>, 180m (R.Harin’Hala); <named-content xmlns:xlink="http://www.w3.org/1999/xlink" content-type="dwc:verbatimCoordinates" xlink:type="simple">-24.75850, 46.85370</named-content>, 275m; <named-content xmlns:xlink="http://www.w3.org/1999/xlink" content-type="dwc:verbatimCoordinates" xlink:type="simple">-24.93000, 46.64550</named-content>, 300m (B.L.Fisher et al.); P.N. Andohahela/parcel3: <named-content xmlns:xlink="http://www.w3.org/1999/xlink" content-type="dwc:verbatimCoordinates" xlink:type="simple">-25.01366, 46.64650</named-content>, 160m; <named-content xmlns:xlink="http://www.w3.org/1999/xlink" content-type="dwc:verbatimCoordinates" xlink:type="simple">-25.01790, 46.65175</named-content>, 170m; P.N. Andohahela/ parcel1: <named-content xmlns:xlink="http://www.w3.org/1999/xlink" content-type="dwc:verbatimCoordinates" xlink:type="simple">-24.94713, 46.67312</named-content>, 400m; <named-content xmlns:xlink="http://www.w3.org/1999/xlink" content-type="dwc:verbatimCoordinates" xlink:type="simple">-24.94683, 46.67625</named-content>, 440m (B.B.Blaimer); 5km NNW Isaka-Ivondro, Rés. Ando<!--PageBreak-->hahela: <named-content xmlns:xlink="http://www.w3.org/1999/xlink" content-type="dwc:verbatimCoordinates" xlink:type="simple">-24.75000, 46.85000</named-content>, 280m (P.S.Ward); (P.S.Ward); 7km NW Ranopiso: <named-content xmlns:xlink="http://www.w3.org/1999/xlink" content-type="dwc:verbatimCoordinates" xlink:type="simple">-25.01670, 46.63330</named-content>, 100m (P.S.Ward); 2.7km WNW 302º St.Luce: <named-content xmlns:xlink="http://www.w3.org/1999/xlink" content-type="dwc:verbatimCoordinates" xlink:type="simple">-24.77167, 47.17167</named-content>, 20m (B.L.Fisher et al.); F Mandena: <named-content xmlns:xlink="http://www.w3.org/1999/xlink" content-type="dwc:verbatimCoordinates" xlink:type="simple">-24.95167, 47.00167</named-content>, 20m (B.L.Fisher); Rés. Cap St.Marie: <named-content xmlns:xlink="http://www.w3.org/1999/xlink" content-type="dwc:verbatimCoordinates" xlink:type="simple">-25.58767, 45.16300</named-content>, ca. 35m; <named-content xmlns:xlink="http://www.w3.org/1999/xlink" content-type="dwc:verbatimCoordinates" xlink:type="simple">-25.59444, 45.14683</named-content>, 160m, <named-content xmlns:xlink="http://www.w3.org/1999/xlink" content-type="dwc:verbatimCoordinates" xlink:type="simple">-25.58167, 45.16833</named-content>, 200m; (B.L.Fisher et al.); SW Madagaskar, Andranohinaly: <named-content xmlns:xlink="http://www.w3.org/1999/xlink" content-type="dwc:verbatimCoordinates" xlink:type="simple">-23.27500, 43.97500</named-content> (Voeltzkow).</p><p>SEYCHELLES: Mahé Island: Morne Blanc: <named-content xmlns:xlink="http://www.w3.org/1999/xlink" content-type="dwc:verbatimCoordinates" xlink:type="simple">-4.65988, 55.43743</named-content>, 480m; <named-content xmlns:xlink="http://www.w3.org/1999/xlink" content-type="dwc:verbatimCoordinates" xlink:type="simple">-4.65740, 55.43325</named-content>, 660m (B.L.Fisher et al.); Petite Congo Rouge: <named-content xmlns:xlink="http://www.w3.org/1999/xlink" content-type="dwc:verbatimCoordinates" xlink:type="simple">-4.64514, 55.43364</named-content>, 745m (B.L.Fisher et al.); Mont Copolia : <named-content xmlns:xlink="http://www.w3.org/1999/xlink" content-type="dwc:verbatimCoordinates" xlink:type="simple">-4.65121, 55.45835</named-content>, 520m (B.L.Fisher et al.); Silhouette Island: Mont Dauban: <named-content xmlns:xlink="http://www.w3.org/1999/xlink" content-type="dwc:verbatimCoordinates" xlink:type="simple">-4.48126, 55.22641</named-content>; 735m (B.L.Fisher et al.); Aldabra Atoll: Grande Terre Isl.: <named-content xmlns:xlink="http://www.w3.org/1999/xlink" content-type="dwc:verbatimCoordinates" xlink:type="simple">-9.43453, 46.45767</named-content>, ca. 5m (S.M.Goodman); COMOROS: Mohéli: Ouallah: <named-content xmlns:xlink="http://www.w3.org/1999/xlink" content-type="dwc:verbatimCoordinates" xlink:type="simple">-12.30668, 43.66407</named-content>, 275m; <named-content xmlns:xlink="http://www.w3.org/1999/xlink" content-type="dwc:verbatimCoordinates" xlink:type="simple">-12.30353, 43.66827</named-content>, 500m; <named-content xmlns:xlink="http://www.w3.org/1999/xlink" content-type="dwc:verbatimCoordinates" xlink:type="simple">-12.29696, 43.67392</named-content>, 680m; <named-content xmlns:xlink="http://www.w3.org/1999/xlink" content-type="dwc:verbatimCoordinates" xlink:type="simple">-12.29600, 43.67600</named-content>, 750m (B.L.Fisher et al.); Madahali: <named-content xmlns:xlink="http://www.w3.org/1999/xlink" content-type="dwc:verbatimCoordinates" xlink:type="simple">-12.37421, 43.86857</named-content>, 50m (B.L.Fisher et al.); Lac Boundouni: <named-content xmlns:xlink="http://www.w3.org/1999/xlink" content-type="dwc:verbatimCoordinates" xlink:type="simple">-12.37915, 43.85165</named-content>, 25m (B.L.Fisher et al.); Grande Comore: Goudjoulachamle: <named-content xmlns:xlink="http://www.w3.org/1999/xlink" content-type="dwc:verbatimCoordinates" xlink:type="simple">-11.44826, 43.27373</named-content>, 80m (B.L.Fisher et al.); Grillé: <named-content xmlns:xlink="http://www.w3.org/1999/xlink" content-type="dwc:verbatimCoordinates" xlink:type="simple">-11.47578, 43.34669</named-content>, 805m; <named-content xmlns:xlink="http://www.w3.org/1999/xlink" content-type="dwc:verbatimCoordinates" xlink:type="simple">-11.47578, 43.34669</named-content>, 995m (B.L.Fisher et al.); Karthala: <named-content xmlns:xlink="http://www.w3.org/1999/xlink" content-type="dwc:verbatimCoordinates" xlink:type="simple">-11.82699, 43.42950</named-content>, 1000m (B.L.Fisher et al.); Domani: <named-content xmlns:xlink="http://www.w3.org/1999/xlink" content-type="dwc:verbatimCoordinates" xlink:type="simple">-11.51778, 43.28000</named-content>, 5m (B.L.Fisher et al.); Itoundzou: <named-content xmlns:xlink="http://www.w3.org/1999/xlink" content-type="dwc:verbatimCoordinates" xlink:type="simple">-11.63136, 43.30434</named-content>, 635m (B.L.Fisher et al.); Trou du Prophete: <named-content xmlns:xlink="http://www.w3.org/1999/xlink" content-type="dwc:verbatimCoordinates" xlink:type="simple">-11.38087, 43.31335</named-content>, 10m (B.L.Fisher et al.); Anjouan: <named-content xmlns:xlink="http://www.w3.org/1999/xlink" content-type="dwc:verbatimCoordinates" xlink:type="simple">-12.22265, 44.28820</named-content>, 10m; <named-content xmlns:xlink="http://www.w3.org/1999/xlink" content-type="dwc:verbatimCoordinates" xlink:type="simple">-12.25764, 44.38915</named-content>, 20m; <named-content xmlns:xlink="http://www.w3.org/1999/xlink" content-type="dwc:verbatimCoordinates" xlink:type="simple">-12.18771, 44.35929</named-content>, 65m; <named-content xmlns:xlink="http://www.w3.org/1999/xlink" content-type="dwc:verbatimCoordinates" xlink:type="simple">-12.29311, 44.51090</named-content>, 440m; <named-content xmlns:xlink="http://www.w3.org/1999/xlink" content-type="dwc:verbatimCoordinates" xlink:type="simple">-12.30537, 44.45031</named-content>, 500m (B.L.Fisher et al.); Anjouan (Voeltzkow); Hajoho: <named-content xmlns:xlink="http://www.w3.org/1999/xlink" content-type="dwc:verbatimCoordinates" xlink:type="simple">-12.12195, 44.48795</named-content>, 10m (B.L.Fisher et al.); Lac Dzialandée: <named-content xmlns:xlink="http://www.w3.org/1999/xlink" content-type="dwc:verbatimCoordinates" xlink:type="simple">-12.22474, 44.43121</named-content>, 900m (B.L.Fisher et al.); Mt. Ntringui: <named-content xmlns:xlink="http://www.w3.org/1999/xlink" content-type="dwc:verbatimCoordinates" xlink:type="simple">-12.19865, 44.41866</named-content>, 740m; <named-content xmlns:xlink="http://www.w3.org/1999/xlink" content-type="dwc:verbatimCoordinates" xlink:type="simple">-12.22043, 44.42924</named-content>, 1225m (B.L.Fisher et al.); MAYOTTE: Reserve forestière Majimbini: <named-content xmlns:xlink="http://www.w3.org/1999/xlink" content-type="dwc:verbatimCoordinates" xlink:type="simple">-12.76796, 45.18615</named-content>, 525m (B.L.Fisher et al.); Mont Combani: <named-content xmlns:xlink="http://www.w3.org/1999/xlink" content-type="dwc:verbatimCoordinates" xlink:type="simple">-12.80632, 45.15314</named-content>, 370m (B.L.Fisher et al.); Baie de Tsingoni: <named-content xmlns:xlink="http://www.w3.org/1999/xlink" content-type="dwc:verbatimCoordinates" xlink:type="simple">-12.79260, 45.10764</named-content>, 5m (B.L.Fisher et al.); Hajangoua: <named-content xmlns:xlink="http://www.w3.org/1999/xlink" content-type="dwc:verbatimCoordinates" xlink:type="simple">-12.85492, 45.19889</named-content>, 10m (B.L.Fisher et al.); Mont Benara: <named-content xmlns:xlink="http://www.w3.org/1999/xlink" content-type="dwc:verbatimCoordinates" xlink:type="simple">-12.87585, 45.15672</named-content>, 425m (B.L.Fisher et al.); Sazile: <named-content xmlns:xlink="http://www.w3.org/1999/xlink" content-type="dwc:verbatimCoordinates" xlink:type="simple">-12.97839, 45.17261</named-content>, 35m (B.L.Fisher et al.); Tanaraki: <named-content xmlns:xlink="http://www.w3.org/1999/xlink" content-type="dwc:verbatimCoordinates" xlink:type="simple">-12.75754, 45.0678</named-content>, 10m (B.L.Fisher et al.); Reserve forestiere Sohoa: <named-content xmlns:xlink="http://www.w3.org/1999/xlink" content-type="dwc:verbatimCoordinates" xlink:type="simple">-12.80586, 45.10054</named-content>, 20m (B.L.Fisher et al.); Gorgora Kandza: <named-content xmlns:xlink="http://www.w3.org/1999/xlink" content-type="dwc:verbatimCoordinates" xlink:type="simple">-12.86735, 45.20827</named-content>, 65m (B.L.Fisher et al.).</p></tp:treatment-sec><tp:treatment-sec sec-type="Worker measurements"><title>Worker measurements</title><p><bold>(n=28). Neotype worker:</bold> HW 0.64; HL 0.61; EL 0.15; SL 0.45; WL 0.68; SPL 0.07; PTH 0.17; PTL 0.25; PTW 0.18; PPL 0.14; PPW 0.19; LHT 0.44; CI 1.05; OI 0.25; SI 0.74; SPI 0.10; PTHI 0.67; PTWI 0.73; PPI 1.41; LBI 1.53.</p></tp:treatment-sec><tp:treatment-sec sec-type="Other material"><title>Other material.</title><p>HW 0.51–0.63; HL 0.49–0.62; EL 0.12–0.15; SL 0.38–0.46; WL 0.52–0.65; SPL 0.00–0.10; PTH 0.11–0.16; PTL 0.16–0.24; PTW 0.13–0.19; PPL 0.10–0.14; PPW 0.14–0.21; LHT 0.35–0.44; CI 0.99–1.07; OI 0.21–0.27; SI 0.71–0.82; SPI 0.00–0.17; PTHI 0.60–0.72; PTWI 0.65–0.93; PPI 1.21–1.62; LBI 1.26–1.56.</p></tp:treatment-sec><tp:treatment-sec sec-type="Diagnosis"><title>Diagnosis.</title><p>Workers of <italic><tp:taxon-name>Crematogaster rasoherinae</tp:taxon-name></italic> can be distinguished from all other Malagasy <italic><tp:taxon-name>Orthocrema</tp:taxon-name></italic> by the presence of small anterolateral denticles on the petiole and the rectangular shape of the same. Queens are distinct from all other species<!--PageBreak--> by their rectangular petiole shape. In addition, the absence of propodeal spines distinguishes <italic><tp:taxon-name>Crematogaster rasoherinae</tp:taxon-name></italic> queens from <italic><tp:taxon-name>Crematogaster madecassa</tp:taxon-name></italic> and <italic><tp:taxon-name>Crematogaster razana</tp:taxon-name></italic>, whereas very small size (HW 0.80–0.89, WL 1.50–1.63) and large eyes (OI 0.30–0.34) easily separate them from <italic><tp:taxon-name>Crematogaster volamena</tp:taxon-name></italic> and <italic><tp:taxon-name>Crematogaster mpanjono</tp:taxon-name></italic>.</p></tp:treatment-sec><tp:treatment-sec sec-type="Worker description"><title>Worker description</title><p>(<xref ref-type="fig" rid="F6">Figures 24A–F</xref>).Very small species (HW 0.51–0.64, WL 0.52–0.68). Masticatory margin of mandibles with 4 teeth; clypeus with several weak vertical carinae; posterior margin of head in full face view usually laterally rounded, sometimes medially slightly depressed; occipital carinae well pronounced; antennal scapes usually just reaching, but not surpassing posterior margin of head; midline of eyes situated well above midline of head in full face view; eyes flush with head, not notably protruding.</p><p>Promesonotum laterally subangular, with mesonotum posterolaterally slightly marginate and metanotal groove bordered by weak carinae; in lateral view outline of promesonotum moderately convex; promesonotal suture usually absent; mesonotum with or without a distinct posterior face; metanotal groove with 2–3 median carinae of varying prominence; propodeal spines short (SPI &lt; 0.17) or absent (most Comoros Isl. material), if present straight or upwards curved, in lateral view directed upwards, in dorsal view almost parallel and not diverging; dorsal face of propodeum very short; petiole in dorsal view rectangular, with dorsolateral margins weakly carinate or angular and small antero- and posterolateral denticles; subpetiolar process mostly developed as broad, rounded protuberance, sometimes as small angular dent; postpetiole more or less globular, merely impressed posteriorly, or with faint median impression; subpostpetiolar process often present as small, angular protrusion.</p><p>Head sculpture reduced, aciculate; mesosoma with promesonotum dorsally aciculate; meso- and metapleuron aciculate to areolate; propodeum with dorsal face carinulate or reticulate, posterior face shiny; dorsal face of petiole mostly reticulate; helcium dorsally finely areolate; postpetiole dorsally feebly reticulate; lateral and ventral face of petiole and postpetiole areolate or reticulate; face with 2–4 erect flexuous setae, and abundant short, subdecumbent pubescence; pronotum with 0–4 (most often 2) erect, stiff humeral setae, and 0–4 (usually 2) erect, stiff lateral setae on mesonotum, rarely also 2 erect setae present dorsally; mesosoma with scattered decumbent pubescence; petiole with a single stiff, erect seta on each posterolateral tubercle; postpetiole with a pair of erect dorsoposterior setae; abdominal tergites and sternites 4–7 with fairly abundant short erect pilosity (&gt; 20 setae), which is more sparse on tergite 4 and usually present only towards posterior end, and with decumbent pubescence throughout.</p><p>Several color variants. Most widespread in Madagascar is a light to dark brown form; less common is a bicolored form with light brown or reddish head and mesosoma and dark gaster. On the Comoros islands, the Seychelles and Mayotte, <italic><tp:taxon-name>Crematogaster rasoherinae</tp:taxon-name></italic> is most often yellow or pale yellow colored, often with the posterior half of the gaster black. The typical brown Madagascar color form seems to be only present on the Seychelles.</p><fig id="F6" position="float" orientation="portrait"><label>Figure 24.</label><caption><p><italic><tp:taxon-name>Crematogaster rasoherinae</tp:taxon-name></italic>, workers. <bold>A–C</bold> form with propodeal spines (CASENT0193412) <bold>A</bold> full face <bold>B</bold> lateral <bold>C</bold> dorsal <bold>D–F</bold> form without propodeal spines (CASENT0147430) <bold>D</bold> full face <bold>E</bold> lateral <bold>F</bold> dorsal.</p></caption><graphic xmlns:xlink="http://www.w3.org/1999/xlink" xlink:href="ZooKeys-199-023-g006.jpg" position="float" orientation="portrait" xlink:type="simple"/></fig></tp:treatment-sec><tp:treatment-sec sec-type="Intermediate worker measurements"><title>Intermediate worker measurements</title><p><bold>(n=10).</bold> HW 0.73–0.84, HL 0.72–0.83, EL 0.18–0.23, SL 0.49–0.56, WL 0.83–1.03, SPL 0.06–0.15, PTH 0.18–0.23, PTL 0.29–0.37, PTW 0.23–0.30, PPL 0.18–0.23, PPW 0.27–0.34 , LHT 0.50–0.57, CI <!--PageBreak-->1.00–1.05, OI 0.24–0.30, SI 0.65–0.75, SPI 0.08–018, PTHI 0.56–0.67, PTWI 0.74–0.88, PPI 0.43–0.53, LBI 1.59–1.84.</p></tp:treatment-sec><tp:treatment-sec sec-type="Intermediate worker description"><title>Intermediate worker description</title><p>(<xref ref-type="fig" rid="F7">Figures 25A–E</xref>). Intermediate between workers and queens in size. Head, petiole and postpetiole characters similar to queens; ocelli present, but smaller than in queens; the mesonotum is to various extent raised and fused dorsally over pronotum and has wing attachment sutures; otherwise mesosomal characters more similar to worker characters, especially propodeum, and propodeal spines are present.</p><fig id="F7" position="float" orientation="portrait"><label>Figure 25.</label><caption><p><italic><tp:taxon-name>Crematogaster rasoherinae</tp:taxon-name></italic>, intermorph and male. <bold>A–E</bold> intermorph(CASENT0193402) <bold>A</bold> full face <bold>B</bold> lateral <bold>C</bold> dorsolateral view of mesosoma (SEM) <bold>D</bold> close-up of mesosoma in dorsolateral view (SEM) <bold>E</bold> dorsal <bold>F–G</bold> male (CASENT0193414) <bold>F</bold> full face <bold>G</bold> dorsal <bold>H</bold> lateral.</p></caption><graphic xmlns:xlink="http://www.w3.org/1999/xlink" xlink:href="ZooKeys-199-023-g007.jpg" position="float" orientation="portrait" xlink:type="simple"/></fig></tp:treatment-sec><tp:treatment-sec sec-type="Queen measurements"><title>Queen measurements</title><p><bold>(n=10).</bold> HW 0.80–0.89, HL 0.79–0.88, EL 0.26–0.28, SL 0.51–0.56, MSNW 0.62–0.85, MSNL 0.70–0.90, WL 1.50–1.63, SPL 0.00, PTH<!--PageBreak--> 0.20–0.24, PTL 0.35–0.43, PTW 0.26–0.31, PPL 0.21–0.28, PPW 0.31–0.37, LHT 0.62–0.70, CI 0.99–1.02, OI 0.30–0.34, SI 0.62–0.66, MSNI 1.72–1.91, SPI 0.13–0.16, PTHI 0.49–0.63, PTWI 0.62–0.75, PPI 1.30–1.63, LBI 2.19–2.48.</p></tp:treatment-sec><tp:treatment-sec sec-type="Queen description"><title>Queen description</title><p>(<xref ref-type="fig" rid="F8">Figures 26 A–C</xref>). Very small (HW 0.80–0.89, WL 1.50–1.63). With worker characters, except as follows. Masticatory margin of mandibles with 5 teeth. Antennal scapes not surpassing posterior margin of head, reaching only to about level of lateral ocelli; eyes large (OI 0.30–0.34), situated at midline of head in full face view; head shape quadrate (CI 0.99–1.02), posterior margin of head straight.</p><p>Mesosoma slender (MSNI 1.72–1.91, WL 1.50–1.63); mesoscutum in dorsal view oval, about half as wide as long; dorsal face of propodeum distinct, about half as long as posterior face; propodeal spines absent; petiole and postpetiole as in worker; anteroventral subpetiolar tooth present, but reduced with respect to worker.</p><p>Sculpture smooth and shiny throughout; erect pilosity generally more abundant, but finer than in workers: face with 4–6 longer erect setae and abundant shorter erect to suberect pilosity; mesonotum with abundant short, and scattered longer erect setae; petiole with one pair of long flexuous setae posterior to posterior denticles; postpetiole with flexuous pair of dorsoposterior setae and 2–4 additional long setae; petiole and postpetiole with abundant shorter pilosity throughout. Body color similar to respective workers.</p><fig id="F8" position="float" orientation="portrait"><label>Figure 26.</label><caption><p><italic><tp:taxon-name>Crematogaster rasoherinae</tp:taxon-name></italic>, queen and distribution. <bold>A–C</bold> queen (CASENT0193403) <bold>A</bold>  full face <bold>B</bold> lateral <bold>C</bold> dorsal <bold>D–F</bold> distribution maps <bold>D</bold> Madagascar and Indian Ocean island overview <bold>E</bold> Comoros and Mayotte <bold>F</bold> Seychelles.</p></caption><graphic xmlns:xlink="http://www.w3.org/1999/xlink" xlink:href="ZooKeys-199-023-g008.jpg" position="float" orientation="portrait" xlink:type="simple"/></fig></tp:treatment-sec><tp:treatment-sec sec-type="Male measurements"><title>Male measurements</title><p><bold>(n=5).</bold> HW 0.43–0.48, HL 0.34–0.37, EL 0.19–0.22, SL 0.05–0.08, MSNW 0.43–0.53, MSNL 0.38–0.49, WL 0.64–0.80, SPL 0.00, PTH 0.11–0.13, PTL 0.15–0.19 PTW 0.10–0.14, PPL 0.15–0.19, PPW 0.15–0.19, LHT 0.31–0.34, CI 1.19–1.33, OI 0.54–0.59, SI 0.15–0.21, MSNI 1.56–1.80, SPI 0.14–0.17, PTHI 0.64–0.74, PTWI 0.54–0.83, PPI 1.38–1.55, LBI 2.07–2.42.</p></tp:treatment-sec><tp:treatment-sec sec-type="Male description"><title>Male description</title><p>(<xref ref-type="fig" rid="F7">Figures 25F–H</xref>). Very small (HW 0.43–0.48, WL 0.64–0.80). Masticatory margin of mandibles with 2 teeth; eyes very large (OI 0.54–0.59) and protruding, covering most of gena, and reaching anteriorly almost to clypeal margin; antennae 9–10-segmented (separation between 3<sup>rd</sup> and 4<sup>th</sup> funicular segment often absent or incomplete), scapes very short (SI 0.15–0.21), 2<sup>nd</sup> funicular segment globular, last 2 or 3 funicular segments compressed (this may be post mortem); head strongly wider than long (CI 1.19–1.33), mostly due to lateral extent of eyes; ocellar triangle extending to posterior head margin in full face view as a crown; occipital carinae distinct.</p><p>Mesosoma fairly slender (MSNI 1.56–1.80, WL 0.64–0.80); mesoscutum in dorsal view slightly wider than long; scutellum with two distinct faces: anterior face short and steeply sloping from mesoscutum, posterior face long and flat; scutellum in dorsal view oval and posteriorly rounded, but dorsoposterior margin carinate; dorsal face of propodeum about as long as posterior face; propodeal spines absent; petiole in dorsal view more or less rectangular, but carinae or denticles absent and all margins rounded, in lateral view petiole anteriorly tapering; anteroventral subpetiolar tooth absent; postpetiole globular, but dorsally somewhat compressed and flat, median impression absent; wings clear.</p><p>Sculpture smooth and shiny throughout; face with 2 longer erect setae close to ocelli and sparse short suberect pilosity; mesoscutum with scattered short erect or suberect pilosity; longer erect pilosity present on posterior part of scutellum; petiole with one pair of fine, erect setae; postpetiole with fine dorsoposterior setae. Head medium brown, mesosoma pale yellow, metasoma light brown.<!--PageBreak--><!--PageBreak--></p></tp:treatment-sec><tp:treatment-sec sec-type="Distribution"><title>Distribution and biology.</title><p><italic><tp:taxon-name>Crematogaster rasoherinae</tp:taxon-name></italic> is the most widespread species of the Malagasy <italic><tp:taxon-name>Orthocrema</tp:taxon-name></italic>, and in fact it is one of the most abundant <italic><tp:taxon-name>Crematogaster</tp:taxon-name></italic> species in Madagascar and on a number of Indian Ocean islands (<xref ref-type="fig" rid="F8">Figures 26 D–F</xref>). The species is distributed throughout all native forest habitats in Madagascar – rainforest, dry or spiny forest alike – and is also found in disturbed habitats and urban areas. It has been collected at elevations up to 1225m, but appears to be more common at lower elevations. In natural habitats this species is predominantly arboreal nesting, both in dead twigs as well as in live plant parts. However, ground nesting in rotten logs or branches does occur occasionally.</p><p>Biologically <italic><tp:taxon-name>Crematogaster rasoherinae</tp:taxon-name></italic> is interesting because of the presence of intermediate workers (i.e., individuals intermediate between workers and queens) (<xref ref-type="fig" rid="F7">Figures 25 A–E</xref>) of unknown function in the colony. I have found intermediates in all four colonies that I collected of this species, with the highest number hereby being eight individuals in one nest. In all cases a normal, dealate queen also was present in the nest. None of the intermediates observed was winged and it seems likely that they are either entirely wingless or brachypterous. Scanning electron micrographs of the lateral mesosoma (<xref ref-type="fig" rid="F7">Figures 25 C and D</xref>) show the presence of a rudimentary suture above the mesopleuron where in a normal queen the forewing attaches.</p></tp:treatment-sec><tp:treatment-sec sec-type="Discussion"><title>Discussion.</title><p>An intriguing characteristic of <italic><tp:taxon-name>Crematogaster rasoherinae</tp:taxon-name></italic> is the morphological variability of this species on the Comoros Islands compared to the remainder of its distribution range. In Madagascar, the Seychelles and Mayotte this species always possesses propodeal spines. On the Comoros Islands in contrast, propodeal spines can be present (as in <xref ref-type="fig" rid="F6">Figure 24B</xref>), reduced or entirely absent (as in <xref ref-type="fig" rid="F6">Figure 24E</xref>). More specifically, all specimens examined from the island of Grand Comore have no, or very reduced propodeal spines, whereas on Anjouan and Moheli propodeal spines are mostly reduced or absent and present only in fewer individuals. This spine-polymorphism was presumably the basis of the description of the here synonymized <italic><tp:taxon-name>Crematogaster voeltzkowi</tp:taxon-name></italic>. Anjouan is the type locality for this species name and the syntype specimens represent the morphological form lacking the propodeal spines. Analysis of DNA sequence data from both the nuclear markers (see <xref ref-type="fig" rid="F1">Figure 1</xref>) and ancillary mitochondrial data however clearly shows a lack of genetic divergence between the ‘armed’ and ‘unarmed’ forms in <italic><tp:taxon-name>Crematogaster rasoherinae</tp:taxon-name></italic>. The cause and maintenance of this intraspecific polymorphism remains to be investigated.</p><p>The syntype specimens of <italic><tp:taxon-name>Crematogaster rasoherinae</tp:taxon-name></italic> have been lost or destroyed during the times of World War II. Confirmation for this has been obtained via e-mail communication with the Naturhistorisches Museum Hamburg (F. Wieland, 19.vii.2011). I designate a neotype in this study to unequivocally ascertain the identity of the species <italic><tp:taxon-name>Crematogaster rasoherinae</tp:taxon-name></italic>, hereby selecting a worker specimen from or close to the original type locality in Madagascar, Tamatave [Toamasina, town]. In a large and taxonomically difficult genus such as <italic><tp:taxon-name>Crematogaster</tp:taxon-name></italic> type material is indispensable to clarify species identities. Although no closely resembling species is currently known, it is likely that a morphologically similar species could be discovered in the future, either in Madagascar or on the African mainland.</p></tp:treatment-sec><tp:treatment-sec><!--Section generated to contain objects referenced in tp:taxon-treatment.--><fig id="F1" position="float" orientation="portrait"><label>Figure 1.</label><caption><p>Species phylogeny of Malagasy <italic><tp:taxon-name>Crematogaster</tp:taxon-name></italic> (<italic><tp:taxon-name>Orthocrema</tp:taxon-name></italic>). <bold>A</bold> Results of Bayesian inference summarized as consensus tree in MrBayes. Support values on branches represent posterior probabilities; scalebar shows nucleotide changes per base pair. Newly defined species-groups, and the specimen representing former <italic><tp:taxon-name>Crematogaster voeltzkowi</tp:taxon-name></italic> are indicated. Outgroup species are marked by blue font <bold>B</bold> ML-consensus tree with bootstrap support values obtained from analysis with 100 bootstrap replicates in GARLI 2.0.</p></caption><graphic xmlns:xlink="http://www.w3.org/1999/xlink" xlink:href="ZooKeys-199-023-g001.jpg" position="float" orientation="portrait" xlink:type="simple"/></fig></tp:treatment-sec></tp:taxon-treatment>
