# Supplementary material for: Taxonomy and species-groups of the subgenus Crematogaster ( Orthocrema) in the Malagasy region (Hymenoptera, Formicidae)
Source: Zookeys. 2012 Jun 4;(199):23–70. doi: 10.3897/zookeys.199.2631 (PMC3368281; doi:10.3897/zookeys.199.2631)
Supplement: XML Treatment for Crematogaster madecassa [file zookeys.199.2631-treatment2.xml]

<!DOCTYPE tp:taxon-treatment
  PUBLIC "-//TaxonX//DTD Taxonomic Treatment Publishing DTD v0 20100105//EN" "tax-treatment-NSO.dtd">
<tp:taxon-treatment xmlns:tp="http://www.plazi.org/taxpub"><tp:treatment-meta><mixed-citation publication-type="journal"><person-group><name><surname>Blaimer</surname><given-names>Bonnie B.</given-names></name></person-group><article-title>Taxonomy and species-groups of the subgenus 
                    <italic>Crematogaster</italic> (
                    <italic>Orthocrema</italic>) in the Malagasy region (Hymenoptera, Formicidae)</article-title><source>Zookeys</source><day>4</day><month>6</month><year>2012</year><volume>2012</volume><issue>199</issue><fpage>23</fpage><lpage>70</lpage><pub-id pub-id-type="doi">10.3897/zookeys.199.2631</pub-id></mixed-citation></tp:treatment-meta><tp:nomenclature><tp:taxon-name>
                            <tp:taxon-name-part taxon-name-part-type="genus">Crematogaster</tp:taxon-name-part>
                            <tp:taxon-name-part taxon-name-part-type="species">madecassa</tp:taxon-name-part>
                        <object-id xmlns:xlink="http://www.w3.org/1999/xlink" xlink:type="simple">http://species-id.net/wiki/Crematogaster_madecassa</object-id>
								</tp:taxon-name><tp:taxon-authority>Emery</tp:taxon-authority><xref ref-type="fig" rid="F9">Figures 27</xref><xref ref-type="fig" rid="F10">28</xref><tp:nomenclature-citation-list><tp:nomenclature-citation><tp:taxon-name>Crematogaster sordidula</tp:taxon-name><comment> var. <italic>madecassa</italic> Emery, 1895: 342. Worker and queen syntypes from MADAGASCAR: Diego-Suarez (Ch. Alluaud) [MSNG, examined]. Combination in <italic><tp:taxon-name>Crematogaster</tp:taxon-name></italic> (<italic><tp:taxon-name>Orthocrema</tp:taxon-name></italic>): Wheeler, W.M. 1922:1024. Subspecies of <italic>sordidula</italic>: Wheeler, W.M. 1922:1024. Raised to species: Emery, 1912: 668; Emery, 1922:131.</comment></tp:nomenclature-citation></tp:nomenclature-citation-list></tp:nomenclature><tp:treatment-sec sec-type="Type material examined"><title>Type material examined</title><p><bold>(MSNG).</bold> MADAGASCAR: <italic>Antsiranana</italic>: Diego-Suarez: [<named-content xmlns:xlink="http://www.w3.org/1999/xlink" content-type="dwc:verbatimCoordinates" xlink:type="simple">-12.26670, 49.28330</named-content>] (Ch. Alluaud), CASENT0102053, CASENT0102054 and CASENT0101933. <bold>Lectotype worker</bold> by present designation: lower specimen of 2 workers on one pin, CASENT0102054 (image on AntWeb).</p></tp:treatment-sec><tp:treatment-sec sec-type="Other material examined"><title>Other material examined</title><p>(CASC, PSWC, MSNG, MCZC). MADAGASCAR: <italic>Antsiranana</italic>: Sakalava Beach: <named-content xmlns:xlink="http://www.w3.org/1999/xlink" content-type="dwc:verbatimCoordinates" xlink:type="simple">-12.26278, 49.39750</named-content>, 10m (R. Harin’Hala); 7 km N Joffreville: <named-content xmlns:xlink="http://www.w3.org/1999/xlink" content-type="dwc:verbatimCoordinates" xlink:type="simple">-12.33333, 49.25000</named-content>, 360m (R. Harin’Hala); R.S. Ambre:<named-content xmlns:xlink="http://www.w3.org/1999/xlink" content-type="dwc:verbatimCoordinates" xlink:type="simple">-12.46889, 49.24217</named-content>, 325m (B.L.Fisher et al.); P.N. Montagne d’Ambre: <named-content xmlns:xlink="http://www.w3.org/1999/xlink" content-type="dwc:verbatimCoordinates" xlink:type="simple">-12.50035, 49.17500</named-content>, 885m; <named-content xmlns:xlink="http://www.w3.org/1999/xlink" content-type="dwc:verbatimCoordinates" xlink:type="simple">-12.53444, 49.17950</named-content>, 925m (B.L.Fisher et al.); R.S. Manongarivo: <named-content xmlns:xlink="http://www.w3.org/1999/xlink" content-type="dwc:verbatimCoordinates" xlink:type="simple">-13.96167, 48.43333</named-content>, 400m; <named-content xmlns:xlink="http://www.w3.org/1999/xlink" content-type="dwc:verbatimCoordinates" xlink:type="simple">-13.97667, 48.42333</named-content>, 780m; <named-content xmlns:xlink="http://www.w3.org/1999/xlink" content-type="dwc:verbatimCoordinates" xlink:type="simple">-13.99833, 48.42833</named-content>, 1175m (B.L.Fisher et al.); Ampasindava, Ambilanivy: <named-content xmlns:xlink="http://www.w3.org/1999/xlink" content-type="dwc:verbatimCoordinates" xlink:type="simple">-13.79861, 48.16167</named-content>, 600m (B.L.Fisher et al.); Nosy Bé, R.N.I. Lokobé: <named-content xmlns:xlink="http://www.w3.org/1999/xlink" content-type="dwc:verbatimCoordinates" xlink:type="simple">-13.41944, 48.33117</named-content>, 30m (B.L.Fisher et al.); F Andavakoera: <named-content xmlns:xlink="http://www.w3.org/1999/xlink" content-type="dwc:verbatimCoordinates" xlink:type="simple">-13.11833, 49.23000</named-content>, 425m (B.L.Fisher et al.); F Antsahabe: <named-content xmlns:xlink="http://www.w3.org/1999/xlink" content-type="dwc:verbatimCoordinates" xlink:type="simple">-13.21167, 49.55667</named-content>, 550m (B.L.Fisher et al.); F Binara: <named-content xmlns:xlink="http://www.w3.org/1999/xlink" content-type="dwc:verbatimCoordinates" xlink:type="simple">-13.25500, 49.61667</named-content>, 375m; <named-content xmlns:xlink="http://www.w3.org/1999/xlink" content-type="dwc:verbatimCoordinates" xlink:type="simple">-13.26333, 49.60333</named-content>, 650–800m (B.L.Fisher et al.); F Analabe: <named-content xmlns:xlink="http://www.w3.org/1999/xlink" content-type="dwc:verbatimCoordinates" xlink:type="simple">-13.08333, 49.90833</named-content>, 30m (B.L.Fisher et al.); F Bekaraoka: <named-content xmlns:xlink="http://www.w3.org/1999/xlink" content-type="dwc:verbatimCoordinates" xlink:type="simple">-13.16667, 49.71000</named-content>; 150m (B.L.Fisher et al.); F Ampondrabe: <named-content xmlns:xlink="http://www.w3.org/1999/xlink" content-type="dwc:verbatimCoordinates" xlink:type="simple">-12.97000, 49.70000</named-content>, 175m (B.L.Fisher et al.); Montagne d’Akirindro: <named-content xmlns:xlink="http://www.w3.org/1999/xlink" content-type="dwc:verbatimCoordinates" xlink:type="simple">-15.28833, 49.54833</named-content>, 600m (B.L.Fisher et al.); 6.9 km NE Ambanizana: <named-content xmlns:xlink="http://www.w3.org/1999/xlink" content-type="dwc:verbatimCoordinates" xlink:type="simple">-15.56667, 50.00000</named-content>, 825m (B.L.Fisher et al.); Montagne d’Anjanaharibe: <named-content xmlns:xlink="http://www.w3.org/1999/xlink" content-type="dwc:verbatimCoordinates" xlink:type="simple">-15.18833, 49.61500</named-content>, 470–1100m (B.L.Fisher et al.); P.N. Marojejy: <named-content xmlns:xlink="http://www.w3.org/1999/xlink" content-type="dwc:verbatimCoordinates" xlink:type="simple">-14.43333, 49.78333</named-content>, 450m; <named-content xmlns:xlink="http://www.w3.org/1999/xlink" content-type="dwc:verbatimCoordinates" xlink:type="simple">-14.43817, 49.77400</named-content>, 488m; <named-content xmlns:xlink="http://www.w3.org/1999/xlink" content-type="dwc:verbatimCoordinates" xlink:type="simple">-14.43500, 49.76000</named-content>, 775m (B.L.Fisher et al.); P.N. Marojejy [Manantenina]: <named-content xmlns:xlink="http://www.w3.org/1999/xlink" content-type="dwc:verbatimCoordinates" xlink:type="simple">-14.43667, 49.77500</named-content>, 450m (B.L.Fisher et al.); R.N.I. Marojejy: <named-content xmlns:xlink="http://www.w3.org/1999/xlink" content-type="dwc:verbatimCoordinates" xlink:type="simple">-14.43583, 49.76056</named-content>, 610m (G. Alpert); F Ambanitaza: <named-content xmlns:xlink="http://www.w3.org/1999/xlink" content-type="dwc:verbatimCoordinates" xlink:type="simple">-14.67933, 50.18367</named-content>, 240m (B.L.Fisher et al.); F Betaolana: <named-content xmlns:xlink="http://www.w3.org/1999/xlink" content-type="dwc:verbatimCoordinates" xlink:type="simple">-14.52996, 49.44039</named-content>, 880m (B.L.Fisher et al.); P.N. Ankarana: <named-content xmlns:xlink="http://www.w3.org/1999/xlink" content-type="dwc:verbatimCoordinates" xlink:type="simple">-12.86361, 49.22583</named-content>, 210m (B.L.Fisher); F Ambato: <named-content xmlns:xlink="http://www.w3.org/1999/xlink" content-type="dwc:verbatimCoordinates" xlink:type="simple">-13.46450, 48.55167</named-content>, 150m (B.L.Fisher); F Anabohazo: <named-content xmlns:xlink="http://www.w3.org/1999/xlink" content-type="dwc:verbatimCoordinates" xlink:type="simple">-14.30889, 47.91433</named-content>, 120m (B.L.Fisher et al.); 30km N Antalaha, Amboangy, <named-content xmlns:xlink="http://www.w3.org/1999/xlink" content-type="dwc:verbatimCoordinates" xlink:type="simple">-14.66480, 50.19070</named-content>, 130m (G.Alpert); <italic>Fianarantsoa</italic>: P.N. Andringitra: <named-content xmlns:xlink="http://www.w3.org/1999/xlink" content-type="dwc:verbatimCoordinates" xlink:type="simple">-22.23333, 47.0000</named-content>, 825m (B.L.Fisher et al.); F Vevembe: <named-content xmlns:xlink="http://www.w3.org/1999/xlink" content-type="dwc:verbatimCoordinates" xlink:type="simple">-22.79100, 47.18183</named-content>, 600m <!--PageBreak--><!--PageBreak-->(B.L.Fisher et al.); Rés. Marotandrano: <named-content xmlns:xlink="http://www.w3.org/1999/xlink" content-type="dwc:verbatimCoordinates" xlink:type="simple">-16.28322, 48.81443</named-content>, 865m (B.L.Fisher et al.); R.S. Manombo: <named-content xmlns:xlink="http://www.w3.org/1999/xlink" content-type="dwc:verbatimCoordinates" xlink:type="simple">-23.01580, 47.71900</named-content>, 30m (B.L.Fisher et al.); Mahabo [Rés. Forestière d’Agnalazaha]: <named-content xmlns:xlink="http://www.w3.org/1999/xlink" content-type="dwc:verbatimCoordinates" xlink:type="simple">-23.19383, 47.72300</named-content>, 20m (B.L.Fisher et al.); <italic>Mahajanga</italic>: PN Ankarafantsika (Ampijora): <named-content xmlns:xlink="http://www.w3.org/1999/xlink" content-type="dwc:verbatimCoordinates" xlink:type="simple">-16.32083, 46.81067</named-content>, 130m (B.L.Fisher et al.); <italic>Toamasina</italic>: P.N. Mananara-Nord: <named-content xmlns:xlink="http://www.w3.org/1999/xlink" content-type="dwc:verbatimCoordinates" xlink:type="simple">-16.45500, 49.78750</named-content>, 225m (B.L.Fisher et al.); RS Ambatovaky: <named-content xmlns:xlink="http://www.w3.org/1999/xlink" content-type="dwc:verbatimCoordinates" xlink:type="simple">-16.81739, 49.29402</named-content>, 360m; <named-content xmlns:xlink="http://www.w3.org/1999/xlink" content-type="dwc:verbatimCoordinates" xlink:type="simple">-16.77274, 49.26551</named-content>, 450m; <named-content xmlns:xlink="http://www.w3.org/1999/xlink" content-type="dwc:verbatimCoordinates" xlink:type="simple">-16.81209, 49.29216</named-content>, 460m; <named-content xmlns:xlink="http://www.w3.org/1999/xlink" content-type="dwc:verbatimCoordinates" xlink:type="simple">-16.77020, 49.26638</named-content>, 470m; <named-content xmlns:xlink="http://www.w3.org/1999/xlink" content-type="dwc:verbatimCoordinates" xlink:type="simple">-16.76330, 49.26692</named-content>, 520m (B.L.Fisher et al); F Ambatovy: <named-content xmlns:xlink="http://www.w3.org/1999/xlink" content-type="dwc:verbatimCoordinates" xlink:type="simple">-18.84950, 48.29470</named-content>, 1010m; F.C. Sandranantitra: <named-content xmlns:xlink="http://www.w3.org/1999/xlink" content-type="dwc:verbatimCoordinates" xlink:type="simple">-18.04833, 49.09167</named-content>, 450m (B.L.Fisher et al.); Rés. Betampona: <named-content xmlns:xlink="http://www.w3.org/1999/xlink" content-type="dwc:verbatimCoordinates" xlink:type="simple">-17.92400, 49.19967</named-content>, 390m; <named-content xmlns:xlink="http://www.w3.org/1999/xlink" content-type="dwc:verbatimCoordinates" xlink:type="simple">-17.88667, 49.20250</named-content>, 520m (B.L.Fisher et al.); F Kalalao [Ile St.Marie]: <named-content xmlns:xlink="http://www.w3.org/1999/xlink" content-type="dwc:verbatimCoordinates" xlink:type="simple">-16.92250, 49.88733</named-content>, 100m (B.L.Fisher et al.); F Sahafina: <named-content xmlns:xlink="http://www.w3.org/1999/xlink" content-type="dwc:verbatimCoordinates" xlink:type="simple">-18.81445, 48.96205</named-content>, 100m; Rés. Ambodiriana: <named-content xmlns:xlink="http://www.w3.org/1999/xlink" content-type="dwc:verbatimCoordinates" xlink:type="simple">-16.67233, 49.70117</named-content>, 125m (B.L.Fisher et al.); Forêt d’Analava Mandrisy: <named-content xmlns:xlink="http://www.w3.org/1999/xlink" content-type="dwc:verbatimCoordinates" xlink:type="simple">-16.48567, 49.84700</named-content>, 10m (B.L.Fisher et al.); S.F. Tampolo: <named-content xmlns:xlink="http://www.w3.org/1999/xlink" content-type="dwc:verbatimCoordinates" xlink:type="simple">-17.28250, 49.43000</named-content>, 10m (B.L.Fisher et al.); <italic>Toliara</italic>: F Ivohibe: <named-content xmlns:xlink="http://www.w3.org/1999/xlink" content-type="dwc:verbatimCoordinates" xlink:type="simple">-24.56900, 47.20400</named-content>, 200m (B.L.Fisher et al.); P.N. Andohahela: <named-content xmlns:xlink="http://www.w3.org/1999/xlink" content-type="dwc:verbatimCoordinates" xlink:type="simple">-24.75850, 46.85370</named-content>, 275m (B.L.Fisher et al.); 10km NW Enakara, Rés. Andohahela: <named-content xmlns:xlink="http://www.w3.org/1999/xlink" content-type="dwc:verbatimCoordinates" xlink:type="simple">-24.56667, 46.81667</named-content>, 430m; 11km NW Enakara, Rés. Andohahela: <named-content xmlns:xlink="http://www.w3.org/1999/xlink" content-type="dwc:verbatimCoordinates" xlink:type="simple">-24.56667, 46.83333</named-content>, 800m (B.L.Fisher); 6km SSW Eminiminy, Rés. Andohahela: <named-content xmlns:xlink="http://www.w3.org/1999/xlink" content-type="dwc:verbatimCoordinates" xlink:type="simple">-24.75000, 46.78330</named-content>, 500m (P.S.Ward); 9km SSW Eminiminy, Rés. Andohahela: <named-content xmlns:xlink="http://www.w3.org/1999/xlink" content-type="dwc:verbatimCoordinates" xlink:type="simple">-24.73330, 46.80000</named-content>, 330m (P.S.Ward); 2.7km WNW 302º St.Luce: <named-content xmlns:xlink="http://www.w3.org/1999/xlink" content-type="dwc:verbatimCoordinates" xlink:type="simple">-24.77167, 47.17167</named-content>, 20m (B.L.Fisher et al.); F Mandena: <named-content xmlns:xlink="http://www.w3.org/1999/xlink" content-type="dwc:verbatimCoordinates" xlink:type="simple">-24.95167, 47.00167</named-content>, 20m (B.L.Fisher)<!--PageBreak-->.</p></tp:treatment-sec><tp:treatment-sec sec-type="Worker measurements"><title>Worker measurements</title><p><bold>(n=21). Lectotype worker:</bold> HW 0.54; HL 0.51; EL 0.13; SL 0.43; WL 0.54; SPL 0.13; PTH n.a.; PTL 0.17; PTW 0.16; PPL 0.10; PPW 0.17; LHT 0.40; CI 1.05; OI 0.26; SI 0.85; SPI 0.23; PTHI n.a.; PTWI 0.95; PPI 1.67; LBI 1.36.</p></tp:treatment-sec><tp:treatment-sec sec-type="Other material"><title>Other material.</title><p>HW 0.48–0.60; HL 0.43–0.51; EL 0.10–0.14; SL 0.37–0.51; WL 0.44–0.63; SPL 0.08–0.14; PTH 0.09–0.14; PTL 0.14–0.22; PTW 0.12–0.22; PPL 0.09–0.14; PPW 0.13–0.21; LHT 0.33–0.52; CI 1.00–1.12; OI 0.22–0.27; SI 0.85–1.01; SPI 0.17–0.26; PTHI 0.55–0.72; PTWI 0.78–1.04; PPI 1.35–1.98; LBI 1.22–1.48.</p></tp:treatment-sec><tp:treatment-sec sec-type="Diagnosis"><title>Diagnosis.</title><p>Workers of <italic><tp:taxon-name>Crematogaster madecassa</tp:taxon-name></italic> can be distinguished from all other species treated here except <italic><tp:taxon-name>Crematogaster telolafy</tp:taxon-name></italic> by the presence of two distinct vertical carinae on the clypeus (<xref ref-type="fig" rid="F4">Figure 16</xref>). From workers of <italic><tp:taxon-name>Crematogaster telolafy</tp:taxon-name></italic>, <italic><tp:taxon-name>Crematogaster madecassa</tp:taxon-name></italic> workers are distinguishable by their longer, more spiniform propodeal spines (<xref ref-type="fig" rid="F4">Figure 18A</xref>) and longer antennal scapes. Queens of <italic><tp:taxon-name>Crematogaster madecassa</tp:taxon-name></italic> can be easily identified from queens of most species (<italic><tp:taxon-name>Crematogaster rasoherinae</tp:taxon-name></italic>, <italic><tp:taxon-name>Crematogaster volamena</tp:taxon-name></italic>, <italic><tp:taxon-name>Crematogaster mpanjono</tp:taxon-name></italic>) by the presence of propodeal spines. <italic><tp:taxon-name>Crematogaster madecassa</tp:taxon-name></italic> queens can be distinguished from <italic><tp:taxon-name>Crematogaster razana</tp:taxon-name></italic> queens by the absence of a median clypeal notch (present in <italic><tp:taxon-name>Crematogaster razana</tp:taxon-name></italic> queens). Note however that queens of <italic><tp:taxon-name>Crematogaster telolafy</tp:taxon-name></italic> are currently unknown and could be very similar morphologically to <italic><tp:taxon-name>Crematogaster madecassa</tp:taxon-name></italic> queens.</p></tp:treatment-sec><tp:treatment-sec sec-type="Worker description"><title>Worker description</title><p>(<xref ref-type="fig" rid="F8">Figure 26A–C</xref>). Very small species (HW 0.48–0.60, WL 0.44–0.63), with characters of the <italic><tp:taxon-name>Crematogaster madecassa</tp:taxon-name></italic>-group, in addition to the following. Clypeus with two distinct median vertical carinae; antennal scapes well surpassing posterior margin of head.</p><p>Metanotal groove constricted to less than half as wide as pronotal width; propodeal spines medium-sized (SPI 0.17–0.26) and straight, usually thin and acute, in lateral view directed upwards, in dorsal view moderately diverging; subpostpetiolar process usually present, often as acute minute tooth.</p><p>Promesonotum usually with 6 erect, long flexuous setae: 2 humeral setae, and 2 setae each at anterior and posterior end of mesonotal carinae. Color pale to medium yellow.</p></tp:treatment-sec><tp:treatment-sec sec-type="Intermediate worker measurements"><title>Intermediate worker measurements</title><p><bold>(n=2).</bold> HW 0.82–0.85, HL 0.73–0.78, EL 0.18–0.19, SL 0.55–0.59, WL 0.89–1.01, SPL 0.20, PTH 0.18–0.19, PTL 0.31–0.33, PTW 0.27–0.28, PPL 0.19, PPW 0.28–0.31, LHT 0.60, CI 1.09–1.12, OI 0.24, SI 0.75, SPI 0.20–0.22, PTHI 0.59, PTWI 0.86, PPI 1.46–1.66, LBI 1.48–1.68.</p></tp:treatment-sec><tp:treatment-sec sec-type="Intermediate worker description"><title>Intermediate worker description</title><p>(<xref ref-type="fig" rid="F9">Figures 27E–G</xref>). Intermediate between workers and queens in size. Head, petiole and postpetiole characters similar to queens; ocelli present, but smaller than in queens; mesonotum is to various extent raised and fused dorsally over pronotum and has wing attachment sutures; otherwise mesosomal characters more similar to worker characters.</p><fig id="F9" position="float" orientation="portrait"><label>Figure 27.</label><caption><p><italic><tp:taxon-name>Crematogaster madecassa</tp:taxon-name></italic>, worker, intermorph and distribution. <bold>A–C</bold> worker (CASENT0038498) <bold>A</bold> full face <bold>B</bold> dorsal <bold>C</bold> lateral <bold>D</bold> distribution <bold>E–G</bold> intermorph (CASENT0436247) <bold>E</bold> full face <bold>F</bold> lateral <bold>G</bold> dorsal.</p></caption><graphic xmlns:xlink="http://www.w3.org/1999/xlink" xlink:href="ZooKeys-199-023-g009.jpg" position="float" orientation="portrait" xlink:type="simple"/></fig></tp:treatment-sec><tp:treatment-sec sec-type="Queen measurements"><title>Queen measurements</title><p><bold>(n=11).</bold> HW 0.87–1.03, HL 0.72–0.86, EL 0.24–0.32, SL 0.54–0.62, MSNW 0.66–0.92, MSNL 0.72–0.98, WL 1.28–1.53, SPL 0.06–0.21, PTH 0.19–0.26, PTL 0.38–0.49, PTW 0.30–0.39, PPL 0.21–0.28, PPW 0.34–0.42, LHT 0.65–0.81, CI 1.11–1.21, OI 0.29–0.37, SI 0.68–0.76, MSNI 1.55–1.87, SPI 0.04–0.14, PTHI 0.45–0.61, PTWI 0.68–0.91, PPI 1.42–1.69, LBI 1.87–2.08.</p><p><bold>Queen description</bold> (<xref ref-type="fig" rid="F10">Figure 28A–C</xref>). Very small (HW 0.87–1.03, WL 1.28–1.53), with characters of the <italic><tp:taxon-name>Crematogaster madecassa</tp:taxon-name></italic>-group, in addition to the following.</p><p><!--PageBreak-->Mesosoma more compact (MSNI 1.55–1.87, WL 1.28–1.53), mesoscutum in dorsal view almost as wide as long; propodeal spines present, much shorter than in workers (SPI 0.04–0.14).</p><p><bold>Male</bold> unknown.</p><fig id="F10" position="float" orientation="portrait"><label>Figure 28.</label><caption><p><italic><tp:taxon-name>Crematogaster madecassa</tp:taxon-name></italic>, queen. <bold>A</bold> full face, <bold>B</bold> lateral, <bold>C</bold> dorsal (CASENT0040391).</p></caption><graphic xmlns:xlink="http://www.w3.org/1999/xlink" xlink:href="ZooKeys-199-023-g010.jpg" position="float" orientation="portrait" xlink:type="simple"/></fig></tp:treatment-sec><tp:treatment-sec sec-type="Distribution"><title>Distribution and biology.</title><p><italic><tp:taxon-name>Crematogaster madecassa</tp:taxon-name></italic> is fairly widespread throughout the rainforests and littoral forests of northern, eastern and southeastern Madagascar (<xref ref-type="fig" rid="F9">Figure 27D</xref>) and is found up to medium elevations (highest record from 1175m). It occurs widely in sympatry with <italic><tp:taxon-name>Crematogaster rasoherinae</tp:taxon-name></italic>, and at a few localities also with <italic><tp:taxon-name>Crematogaster volamena</tp:taxon-name></italic>, <italic><tp:taxon-name>Crematogaster mpanjono</tp:taxon-name></italic> and <italic><tp:taxon-name>Crematogaster telolafy</tp:taxon-name></italic>. There is evidence that <italic><tp:taxon-name>Crematogaster madecassa</tp:taxon-name></italic> nests both on the ground and arboreally, as collections have been made from rotten logs, as well as from dead twigs above the ground. As in <italic><tp:taxon-name>Crematogaster rasoherinae</tp:taxon-name></italic> (see above), intermediate workers are found in <italic><tp:taxon-name>Crematogaster madecassa</tp:taxon-name></italic> (<xref ref-type="fig" rid="F9">Figure 27E–F</xref>).</p></tp:treatment-sec><tp:treatment-sec><!--Section generated to contain objects referenced in tp:taxon-treatment.--><fig id="F4" position="float" orientation="portrait"><label>Figures 12–18.</label><caption><p>Species key to the workers of Malagasy <italic><tp:taxon-name>Crematogaster</tp:taxon-name></italic> (<italic><tp:taxon-name>Orthocrema</tp:taxon-name></italic>). <bold>12</bold> occipital carinae distinct (<italic><tp:taxon-name>Crematogaster madecassa</tp:taxon-name></italic>, CASENT0038498) <bold>13</bold> propodeum with lateral raised carinae (<italic><tp:taxon-name>Crematogaster madecassa</tp:taxon-name></italic>, CASENT0038498) <bold>14</bold> occipital carinae indistinct (<italic><tp:taxon-name>Crematogaster volamena</tp:taxon-name></italic>, CASENT0125748) <bold>15</bold> propodeum without lateral raised carinae (<italic><tp:taxon-name>Crematogaster volamena</tp:taxon-name></italic>, CASENT0125748) <bold>16</bold> clypeus with two median carinae (<italic><tp:taxon-name>Crematogaster madecassa</tp:taxon-name></italic>, CASENT0038498) <bold>17</bold> clypeus without median carinae (<italic><tp:taxon-name>Crematogaster razana</tp:taxon-name></italic>, CASENT1408782) <bold>18 A</bold>  propodeal spines thin and acute <bold>B</bold> propodeal spines triangular <bold>C</bold> propodeal spines curved-triangular.</p></caption><graphic xmlns:xlink="http://www.w3.org/1999/xlink" xlink:href="ZooKeys-199-023-g004.jpg" position="float" orientation="portrait" xlink:type="simple"/></fig><fig id="F8" position="float" orientation="portrait"><label>Figure 26.</label><caption><p><italic><tp:taxon-name>Crematogaster rasoherinae</tp:taxon-name></italic>, queen and distribution. <bold>A–C</bold> queen (CASENT0193403) <bold>A</bold>  full face <bold>B</bold> lateral <bold>C</bold> dorsal <bold>D–F</bold> distribution maps <bold>D</bold> Madagascar and Indian Ocean island overview <bold>E</bold> Comoros and Mayotte <bold>F</bold> Seychelles.</p></caption><graphic xmlns:xlink="http://www.w3.org/1999/xlink" xlink:href="ZooKeys-199-023-g008.jpg" position="float" orientation="portrait" xlink:type="simple"/></fig></tp:treatment-sec></tp:taxon-treatment>
