# Supplementary material for: Taxonomy and species-groups of the subgenus Crematogaster ( Orthocrema) in the Malagasy region (Hymenoptera, Formicidae)
Source: Zookeys. 2012 Jun 4;(199):23–70. doi: 10.3897/zookeys.199.2631 (PMC3368281; doi:10.3897/zookeys.199.2631)
Supplement: XML Treatment for Crematogaster telolafy [file zookeys.199.2631-treatment3.xml]

<!DOCTYPE tp:taxon-treatment
  PUBLIC "-//TaxonX//DTD Taxonomic Treatment Publishing DTD v0 20100105//EN" "tax-treatment-NSO.dtd">
<tp:taxon-treatment xmlns:tp="http://www.plazi.org/taxpub"><tp:treatment-meta><mixed-citation publication-type="journal"><person-group><name><surname>Blaimer</surname><given-names>Bonnie B.</given-names></name></person-group><article-title>Taxonomy and species-groups of the subgenus 
                    <italic>Crematogaster</italic> (
                    <italic>Orthocrema</italic>) in the Malagasy region (Hymenoptera, Formicidae)</article-title><source>Zookeys</source><day>4</day><month>6</month><year>2012</year><volume>2012</volume><issue>199</issue><fpage>23</fpage><lpage>70</lpage><pub-id pub-id-type="doi">10.3897/zookeys.199.2631</pub-id></mixed-citation></tp:treatment-meta><tp:nomenclature><tp:taxon-name>
                            <tp:taxon-name-part taxon-name-part-type="genus">Crematogaster</tp:taxon-name-part>
                            <tp:taxon-name-part taxon-name-part-type="species">telolafy</tp:taxon-name-part>
                        <object-id xmlns:xlink="http://www.w3.org/1999/xlink" xlink:type="simple">urn:lsid:zoobank.org:act:CC5E14B0-2EE5-42D7-847D-C7530A977114</object-id>
								<object-id xmlns:xlink="http://www.w3.org/1999/xlink" xlink:type="simple">http://species-id.net/wiki/Crematogaster_telolafy</object-id>
								</tp:taxon-name><tp:taxon-status xmlns:xlink="http://www.w3.org/1999/xlink" xlink:type="simple">sp. n.</tp:taxon-status><xref ref-type="fig" rid="F11">Figure 29</xref></tp:nomenclature><tp:treatment-sec sec-type="Type locality"><title>Type locality.</title><p>MADAGASCAR: <italic>Toliara</italic>: P.N. Zombitse: <named-content xmlns:xlink="http://www.w3.org/1999/xlink" content-type="dwc:verbatimCoordinates" xlink:type="simple">-22.84333, 44.71000</named-content>, 770m, tropical dry forest, sifted litter, 5–9.ii.2003, B.L.Fisher et al.</p></tp:treatment-sec><tp:treatment-sec sec-type="Type specimens"><title>Type specimens.</title><p><bold>holotype</bold> worker: pinned, CASENT0032779, BLF07510(19), sifted litter; original locality label: MADG’R: Prov. Toliara, P.N. Zombitse, 19.8 km 84°E Sakaraha 770m, 5–9.ii.2003, <named-content xmlns:xlink="http://www.w3.org/1999/xlink" content-type="dwc:verbatimCoordinates" xlink:type="simple">22°50.6’S, 44°42.6’E</named-content>, Fisher et al. BLF7510; deposited at CASC.</p><p>4 paratype workers: #1: pinned, CASENT0473872, BLF04605(29), spiny forest/thicket, ex dead tree stump; original locality label: MADG’R: Prov. Toliara, Kirindy, 15.5 km 64 ENE Marofandilia, 28.xi.–3.xii.2001, 100m <named-content xmlns:xlink="http://www.w3.org/1999/xlink" content-type="dwc:verbatimCoordinates" xlink:type="simple">20°03'S, 44°40'E</named-content>, Fisher et al. BLF4605; deposited at SAMC. #2: pinned, CASENT0473867, BLF04605(7), same habitat and label data as #1; deposited at MHNG. #3: pinned, CASENT0419808, BLF4434(7), tropical dry forest, ex rotten log; original locality label: MADG’R: Prov. Mahajanga, P.N. Tsingy de Bemaraha, 10.6 km 123°ESE Antsalova, 150m <named-content xmlns:xlink="http://www.w3.org/1999/xlink" content-type="dwc:verbatimCoordinates" xlink:type="simple">18°43'S, 44°43'E</named-content>, 16–20.xi.2001, Fisher et al. BLF4434; deposited at MCZC. #4: pinned, CASENT0193950, BLF04434(7), same habitat and label data as #3; deposited at UCDC.</p></tp:treatment-sec><tp:treatment-sec sec-type="Other material examined"><title>Other material examined</title><p>(CASC). MADAGASCAR: <italic>Fianarantsoa</italic>: P.N. Isalo: <named-content xmlns:xlink="http://www.w3.org/1999/xlink" content-type="dwc:verbatimCoordinates" xlink:type="simple">-22.31333, 45.29167</named-content>,500m; (B.L.Fisher et al.); F Analalava: <named-content xmlns:xlink="http://www.w3.org/1999/xlink" content-type="dwc:verbatimCoordinates" xlink:type="simple">-22.59167, 45.12833</named-content>, 700m (B.L.Fisher et al.); <italic>Mahajanga</italic>: F Tsimembo<named-content xmlns:xlink="http://www.w3.org/1999/xlink" content-type="dwc:verbatimCoordinates" xlink:type="simple">-19.02139, 44.44067</named-content>, 20m (B.L.Fisher et al.); P.N. Tsingy de Bemaraha: <named-content xmlns:xlink="http://www.w3.org/1999/xlink" content-type="dwc:verbatimCoordinates" xlink:type="simple">-19.14194, 44.82800</named-content>, 50m; <named-content xmlns:xlink="http://www.w3.org/1999/xlink" content-type="dwc:verbatimCoordinates" xlink:type="simple">-19.13222, 44.81467</named-content>, 100m; <named-content xmlns:xlink="http://www.w3.org/1999/xlink" content-type="dwc:verbatimCoordinates" xlink:type="simple">-18.70944, 44.71817</named-content>, 150m (B.L.Fisher et al.); <italic>Toliara</italic>: R.S. Ambohijanahary: <named-content xmlns:xlink="http://www.w3.org/1999/xlink" content-type="dwc:verbatimCoordinates" xlink:type="simple">-18.26667, 45.40667</named-content>, 1050m (B.L.Fisher et al.); Kirindy: <named-content xmlns:xlink="http://www.w3.org/1999/xlink" content-type="dwc:verbatimCoordinates" xlink:type="simple">-20.04500, 44.66222</named-content>, 100m (B.L.Fisher et al.); P.N. Zombitse: <named-content xmlns:xlink="http://www.w3.org/1999/xlink" content-type="dwc:verbatimCoordinates" xlink:type="simple">-22.84333, 44.71000</named-content>, 770m; <named-content xmlns:xlink="http://www.w3.org/1999/xlink" content-type="dwc:verbatimCoordinates" xlink:type="simple">-22.88650, 44.69217</named-content>, 840m (B.L.Fisher et al.); P.N. Andohahela: <named-content xmlns:xlink="http://www.w3.org/1999/xlink" content-type="dwc:verbatimCoordinates" xlink:type="simple">-24.75850, 46.85370</named-content>, 275m (B.L.Fisher et al.).<!--PageBreak--></p></tp:treatment-sec><tp:treatment-sec sec-type="Worker measurements"><title>Worker measurements</title><p><bold>(n=16). Holotype:</bold> HW 0.58; HL 0.55; EL 0.15; SL 0.44; WL 0.58; SPL 0.07; PTH 0.13; PTL 0.20; PTW 0.17; PPL 0.13; PPW 0.18; LHT 0.45; CI 1.06; OI 0.27; SI 0.80; SPI 0.13; PTHI 0.64; PTWI 0.82; PPI 1.34; LBI 1.29.</p></tp:treatment-sec><tp:treatment-sec sec-type="Other material"><title>Other material.</title><p>HW 0.50–0.58; HL 0.47–0.56; EL 0.12–0.14; SL 0.39–0.46; WL 0.52–0.69; SPL 0.06–0.11; PTH 0.10–0.15; PTL 0.17–0.22; PTW 0.14–0.17; PPL 0.10–0.13; PPW 0.15–0.19; LHT 0.38–0.48; CI 1.02–1.09; OI 0.23–0.28; SI <!--PageBreak-->0.78–0.87; SPI 0.10–0.19; PTHI 0.51–0.70; PTWI 0.67–0.89; PPI 1.22–1.60; LBI 1.24–1.67.</p></tp:treatment-sec><tp:treatment-sec sec-type="Diagnosis"><title>Diagnosis.</title><p>Workers of <italic><tp:taxon-name>Crematogaster telolafy</tp:taxon-name></italic> can be differentiated from all other Malagasy <italic><tp:taxon-name>Orthocrema</tp:taxon-name></italic> species except <italic><tp:taxon-name>Crematogaster madecassa</tp:taxon-name></italic> by the presence of two distinct vertical carinae on the clypeus (<xref ref-type="fig" rid="F4">Figure 16</xref>). From <italic><tp:taxon-name>Crematogaster madecassa</tp:taxon-name></italic>, which shares this feature, <italic><tp:taxon-name>Crematogaster telolafy</tp:taxon-name></italic> workers are distinguished by the form (triangular) and the shorter length of their propodeal spines (<xref ref-type="fig" rid="F4">Figures 18B and C</xref>), and by the shorter antennal scape. Queens of <italic><tp:taxon-name>Crematogaster telolafy</tp:taxon-name></italic> are unknown, but are expected to be morphologically similar to <italic><tp:taxon-name>Crematogaster madecassa</tp:taxon-name></italic> queens.</p></tp:treatment-sec><tp:treatment-sec sec-type="Worker description"><title>Worker description</title><p>(<xref ref-type="fig" rid="F11">Figure 29A, C–D</xref>). Very small species (HW 0.50–0.58, WL 0.52–0.69), with characters of the <italic><tp:taxon-name>Crematogaster madecassa</tp:taxon-name></italic>-group, in addition to the following. Clypeus with two distinct median vertical carinae; antennal scapes reaching, or barely surpassing posterior margin of head.</p><p>Metanotal groove constricted to less than half as wide as pronotal width; propodeal spines short to medium-sized (SPI 0.10–0.19), usually in form of acute triangular points, sometimes more elongate and spiniform, distinctly directed upwards in lateral view, in dorsal view parallel or moderately diverging; subpostpetiolar process usually present, often as acute minute tooth.</p><p>Promesonotum usually with 6 erect, long flexuous setae: 2 humeral setae, and 2 setae each at anterior and posterior end of mesonotal carinae. Color pale to medium yellow.</p><fig id="F11" position="float" orientation="portrait"><label>Figure 29.</label><caption><p><italic><tp:taxon-name>Crematogaster telolafy</tp:taxon-name></italic>, worker and distribution. <bold>A</bold> full face <bold>B</bold> distribution <bold>C</bold> lateral <bold>D</bold> dorsal (CASENT0032779).</p></caption><graphic xmlns:xlink="http://www.w3.org/1999/xlink" xlink:href="ZooKeys-199-023-g011.jpg" position="float" orientation="portrait" xlink:type="simple"/></fig></tp:treatment-sec><tp:treatment-sec sec-type="Queen, male and intermediate"><title>Queen, male and intermediate</title><p>(if existing)unknown.</p></tp:treatment-sec><tp:treatment-sec sec-type="Distribution"><title>Distribution and biology.</title><p>No colony collections of <italic><tp:taxon-name>Crematogaster telolafy</tp:taxon-name></italic> have been made that could give clues on the biology of this species. It has been collected by methods of litter sifting, malaise, pitfall and pan traps, as well as beating low vegetation. <italic><tp:taxon-name>Crematogaster telolafy</tp:taxon-name></italic> is distributed mainly in the dry and spiny forests of southern and western Madagascar at low elevations (<xref ref-type="fig" rid="F11">Figure 29B</xref>), with some notable exceptions of records from remnant patches of western rainforest, e.g. Rés. Ambohijanahary, or gallery forest such as exists in the Isalo region. This species is allopatric with the closely related <italic><tp:taxon-name>Crematogaster madecassa</tp:taxon-name></italic> (see above), except for a narrow sympatry or parapatry in the Andohahela region, where one collection of <italic><tp:taxon-name>Crematogaster telolafy</tp:taxon-name></italic> has been made in low elevation rainforest. Otherwise <italic><tp:taxon-name>Crematogaster telolafy</tp:taxon-name></italic> occurs in sympatry only with <italic><tp:taxon-name>Crematogaster rasoherinae</tp:taxon-name></italic> among the species treated here.</p></tp:treatment-sec><tp:treatment-sec sec-type="Etymology"><title>Etymology.</title><p>This species is named for the triangular form of its propodeal spines, as “telolafy” is the Malagasy word for triangle. This name should be treated as a noun in apposition.</p></tp:treatment-sec><tp:treatment-sec><!--Section generated to contain objects referenced in tp:taxon-treatment.--><fig id="F4" position="float" orientation="portrait"><label>Figures 12–18.</label><caption><p>Species key to the workers of Malagasy <italic><tp:taxon-name>Crematogaster</tp:taxon-name></italic> (<italic><tp:taxon-name>Orthocrema</tp:taxon-name></italic>). <bold>12</bold> occipital carinae distinct (<italic><tp:taxon-name>Crematogaster madecassa</tp:taxon-name></italic>, CASENT0038498) <bold>13</bold> propodeum with lateral raised carinae (<italic><tp:taxon-name>Crematogaster madecassa</tp:taxon-name></italic>, CASENT0038498) <bold>14</bold> occipital carinae indistinct (<italic><tp:taxon-name>Crematogaster volamena</tp:taxon-name></italic>, CASENT0125748) <bold>15</bold> propodeum without lateral raised carinae (<italic><tp:taxon-name>Crematogaster volamena</tp:taxon-name></italic>, CASENT0125748) <bold>16</bold> clypeus with two median carinae (<italic><tp:taxon-name>Crematogaster madecassa</tp:taxon-name></italic>, CASENT0038498) <bold>17</bold> clypeus without median carinae (<italic><tp:taxon-name>Crematogaster razana</tp:taxon-name></italic>, CASENT1408782) <bold>18 A</bold>  propodeal spines thin and acute <bold>B</bold> propodeal spines triangular <bold>C</bold> propodeal spines curved-triangular.</p></caption><graphic xmlns:xlink="http://www.w3.org/1999/xlink" xlink:href="ZooKeys-199-023-g004.jpg" position="float" orientation="portrait" xlink:type="simple"/></fig></tp:treatment-sec></tp:taxon-treatment>
