# Supplementary material for: Taxonomy and species-groups of the subgenus Crematogaster ( Orthocrema) in the Malagasy region (Hymenoptera, Formicidae)
Source: Zookeys. 2012 Jun 4;(199):23–70. doi: 10.3897/zookeys.199.2631 (PMC3368281; doi:10.3897/zookeys.199.2631)
Supplement: XML Treatment for Crematogaster razana [file zookeys.199.2631-treatment4.xml]

<!DOCTYPE tp:taxon-treatment
  PUBLIC "-//TaxonX//DTD Taxonomic Treatment Publishing DTD v0 20100105//EN" "tax-treatment-NSO.dtd">
<tp:taxon-treatment xmlns:tp="http://www.plazi.org/taxpub"><tp:treatment-meta><mixed-citation publication-type="journal"><person-group><name><surname>Blaimer</surname><given-names>Bonnie B.</given-names></name></person-group><article-title>Taxonomy and species-groups of the subgenus 
                    <italic>Crematogaster</italic> (
                    <italic>Orthocrema</italic>) in the Malagasy region (Hymenoptera, Formicidae)</article-title><source>Zookeys</source><day>4</day><month>6</month><year>2012</year><volume>2012</volume><issue>199</issue><fpage>23</fpage><lpage>70</lpage><pub-id pub-id-type="doi">10.3897/zookeys.199.2631</pub-id></mixed-citation></tp:treatment-meta><tp:nomenclature><tp:taxon-name>
                            <tp:taxon-name-part taxon-name-part-type="genus">Crematogaster</tp:taxon-name-part>
                            <tp:taxon-name-part taxon-name-part-type="species">razana</tp:taxon-name-part>
                        <object-id xmlns:xlink="http://www.w3.org/1999/xlink" xlink:type="simple">urn:lsid:zoobank.org:act:F8F5FEA8-5783-46B8-A9A8-8DFF42EBB778</object-id>
								<object-id xmlns:xlink="http://www.w3.org/1999/xlink" xlink:type="simple">http://species-id.net/wiki/Crematogaster_razana</object-id>
								</tp:taxon-name><tp:taxon-status xmlns:xlink="http://www.w3.org/1999/xlink" xlink:type="simple">sp. n.</tp:taxon-status><xref ref-type="fig" rid="F12">Figure 30</xref></tp:nomenclature><tp:treatment-sec sec-type="Type locality"><title>Type locality.</title><p>MADAGASCAR: <italic>Toliara</italic>: R.S. Kalambatritra: <named-content xmlns:xlink="http://www.w3.org/1999/xlink" content-type="dwc:verbatimCoordinates" xlink:type="simple">-23.4185, 46.4583</named-content>, 1365m, grassland, under stone; 8.ii.2009; B.L.Fisher et al..<!--PageBreak--></p></tp:treatment-sec><tp:treatment-sec sec-type="Type specimen"><title>Type specimen.</title><p><bold>holotype</bold> worker:pinned, CASENT0149655, BLF21485; original locality label: MADG’R: <italic>Toliara</italic>: R.S. Kalambatritra: <named-content xmlns:xlink="http://www.w3.org/1999/xlink" content-type="dwc:verbatimCoordinates" xlink:type="simple">23.4185°S, 46.4583°E</named-content>, 1365m; grassland, 8.ii.2009; B.L.Fisher et al. BLF#; deposited at CASC.</p></tp:treatment-sec><tp:treatment-sec sec-type="Other material examined"><title>Other material examined</title><p>(CASC). MADAGASCAR: <italic>Toliara</italic>: R.S. Kalambatritra: <named-content xmlns:xlink="http://www.w3.org/1999/xlink" content-type="dwc:verbatimCoordinates" xlink:type="simple">-23.45373, 46.45773</named-content>, 1345m; <named-content xmlns:xlink="http://www.w3.org/1999/xlink" content-type="dwc:verbatimCoordinates" xlink:type="simple">-23.4185, 46.4583</named-content>, 1365m (B.L.Fisher et al.); P.N. Andohahela: <named-content xmlns:xlink="http://www.w3.org/1999/xlink" content-type="dwc:verbatimCoordinates" xlink:type="simple">-24.9300, 46.6455</named-content>, 300m (B.L.Fisher et al.).</p></tp:treatment-sec><tp:treatment-sec sec-type="Worker measurements"><title>Worker measurements</title><p><bold>(n=3). Holotype:</bold> HW 0.54; HL 0.50; EL 0.13; SL 0.37; WL 0.53; SPL 0.07; PTH 0.12; PTL 0.18; PTW 0.15; PPL 0.12; PPW 0.16; LHT 0.38; CI 1.08; OI 0.26; SI 0.74; SPI 0.14; PTHI 0.68; PTWI 0.86; PPI 1.31; LBI 1.40.</p></tp:treatment-sec><tp:treatment-sec sec-type="Other material"><title>Other material.</title><p>HW 0.49–0.56; HL 0.45–0.52; EL 0.12–0.14; SL 0.35–0.40; WL 0.45–0.54; SPL 0.05–0.07; PTH 0.10–0.12; PTL 0.15–0.19; PTW 0.14–0.16; PPL 0.08–0.11; PPW 0.14–0.17; LHT 0.34–0.40; CI 1.07; OI 0.26–0.27; SI 0.76–0.77; SPI 0.11–0.13; PTHI 0.64–0.67; PTWI 0.86–0.92; PPI 1.46–1.70; LBI 1.32–1.37.</p></tp:treatment-sec><tp:treatment-sec sec-type="Diagnosis"><title>Diagnosis.</title><p>A combination of protruding eyes and raised sharp lateral carinae on the propodeum (<xref ref-type="fig" rid="F4">Figure 13</xref>) separates workers of <italic><tp:taxon-name>Crematogaster razana</tp:taxon-name></italic> from workers of <italic><tp:taxon-name>Crematogaster rasoherinae</tp:taxon-name></italic> and the <italic><tp:taxon-name>Crematogaster volamena</tp:taxon-name></italic>-group. From other species within the <italic><tp:taxon-name>Crematogaster madecassa</tp:taxon-name></italic>-group it can be identified by the lack of median vertical carinae on the clypeus (<xref ref-type="fig" rid="F4">Figure 17</xref>) and the absence of long setae on the posterior end of the lateral mesonotal carinae. <italic><tp:taxon-name>Crematogaster razana</tp:taxon-name></italic> queens are diagnosed by a combination of the presence of very short propodeal spines, large protruding eyes (OI 0.31), and the presence of a median clypeal notch (<xref ref-type="fig" rid="F5">Figure 20</xref>).</p></tp:treatment-sec><tp:treatment-sec sec-type="Worker description"><title>Worker description</title><p>(<xref ref-type="fig" rid="F12">Figures 30A–C</xref>). Very small species (HW 0.49–0.56, WL 0.45–0.54), with characters of the <italic><tp:taxon-name>Crematogaster madecassa</tp:taxon-name></italic>-group, in addition to the following. Clypeus lacking median vertical carinae; antennal scapes just reaching posterior margin of head.</p><p>Metanotal groove constricted to about half the width of pronotum; propodeal spines short (SPI 0.11–0.14), in form of acute triangular points, distinctly directed upwards in lateral view, in dorsal view moderately diverging; subpostpetiolar process absent.</p><p>Face with no more than 4 erect, long flexuous setae; promesonotum with 4 erect, long flexuous setae: 2 humeral setae, and 2 setae at anterior end of mesonotal carinae (posterior setae absent). Color yellow to yellowish-brown.</p></tp:treatment-sec><tp:treatment-sec sec-type="Queen measurements"><title>Queen measurements</title><p><bold>(n=1).</bold> HW 1.10, HL 0.91, EL 0.28, SL 0.65, MSNW 0.94, MSNL 0.98, WL 1.74, SPL 0.04, PTH 0.30, PTL 0.45, PTW 0.41, PPL 0.28, PPW 0.46, LHT 0.83, CI 1.21, OI 0.31, SI 0.71, MSNI 1.77, SPI 0.02, PTHI 0.66, PTWI 0.92, PPI 1.65, LBI 2.09.</p><fig id="F12" position="float" orientation="portrait"><label>Figure 30.</label><caption><p><italic><tp:taxon-name>Crematogaster razana</tp:taxon-name></italic>, worker, queen and distribution. <bold>A–C</bold> worker (CASENT0149655) <bold>A</bold> full face <bold>B</bold> lateral <bold>C</bold> dorsal <bold>D</bold> distribution <bold>E–G</bold> queen (CASENT0148782) <bold>E</bold> dorsal <bold>F</bold> lateral <bold>G</bold> full face.</p></caption><graphic xmlns:xlink="http://www.w3.org/1999/xlink" xlink:href="ZooKeys-199-023-g012.jpg" position="float" orientation="portrait" xlink:type="simple"/></fig></tp:treatment-sec><tp:treatment-sec sec-type="Queen description"><title>Queen description</title><p>(<xref ref-type="fig" rid="F12">Figures 30E–G</xref>). Very small (HW 1.10, WL 1.74), with characters of the <italic><tp:taxon-name>Crematogaster madecassa</tp:taxon-name></italic>-group, in addition to the following. Clypeus with a median notch; antennal scapes just reaching posterior margin of head.</p><p>Mesosoma more compact (MSNI 1.77, WL 1.74); mesoscutum in dorsal view about as wide as long; propodeal spines reduced to minute dents (SPI 0.02).</p><p>Petiole with one pair of long flexuous setae posterior to denticles.</p></tp:treatment-sec><tp:treatment-sec sec-type="Male and intermediate"><title>Male and intermediate</title><p>(if existing) unknown.</p></tp:treatment-sec><tp:treatment-sec sec-type="Distribution"><title>Distribution and biology.</title><p><italic><tp:taxon-name>Crematogaster razana</tp:taxon-name></italic> has only been collected at two localities in southern Madagascar (<xref ref-type="fig" rid="F12">Figure 30B</xref>). One of these sites is a dry forest (west<!--PageBreak--><!--PageBreak-->ern slopes of P.N. Andohahela), whereas the other collections were made in a montane grassland habitat (R.S. Kalambatritra). Since the few collections of this rare species have been made mostly on the ground (under stone, pitfall trap or on low vegetation), I assume that <italic><tp:taxon-name>Crematogaster razana</tp:taxon-name></italic> is ground-nesting. This species is sympatric with <italic><tp:taxon-name>Crematogaster rasoherinae</tp:taxon-name></italic> and parapatric or narrowly sympatric with both <italic><tp:taxon-name>Crematogaster madecassa</tp:taxon-name></italic> and <italic><tp:taxon-name>Crematogaster telolafy</tp:taxon-name></italic> in the Andohahela massif.</p></tp:treatment-sec><tp:treatment-sec sec-type="Etymology"><title>Etymology.</title><p>TheMalagasy word “razana” means ancestor and alludes to the isolated distribution of this species and its phylogenetic position within the <italic><tp:taxon-name>Crematogaster madecassa</tp:taxon-name></italic>-group. This name should be treated as a noun in apposition.</p></tp:treatment-sec><tp:treatment-sec><!--Section generated to contain objects referenced in tp:taxon-treatment.--><fig id="F4" position="float" orientation="portrait"><label>Figures 12–18.</label><caption><p>Species key to the workers of Malagasy <italic><tp:taxon-name>Crematogaster</tp:taxon-name></italic> (<italic><tp:taxon-name>Orthocrema</tp:taxon-name></italic>). <bold>12</bold> occipital carinae distinct (<italic><tp:taxon-name>Crematogaster madecassa</tp:taxon-name></italic>, CASENT0038498) <bold>13</bold> propodeum with lateral raised carinae (<italic><tp:taxon-name>Crematogaster madecassa</tp:taxon-name></italic>, CASENT0038498) <bold>14</bold> occipital carinae indistinct (<italic><tp:taxon-name>Crematogaster volamena</tp:taxon-name></italic>, CASENT0125748) <bold>15</bold> propodeum without lateral raised carinae (<italic><tp:taxon-name>Crematogaster volamena</tp:taxon-name></italic>, CASENT0125748) <bold>16</bold> clypeus with two median carinae (<italic><tp:taxon-name>Crematogaster madecassa</tp:taxon-name></italic>, CASENT0038498) <bold>17</bold> clypeus without median carinae (<italic><tp:taxon-name>Crematogaster razana</tp:taxon-name></italic>, CASENT1408782) <bold>18 A</bold>  propodeal spines thin and acute <bold>B</bold> propodeal spines triangular <bold>C</bold> propodeal spines curved-triangular.</p></caption><graphic xmlns:xlink="http://www.w3.org/1999/xlink" xlink:href="ZooKeys-199-023-g004.jpg" position="float" orientation="portrait" xlink:type="simple"/></fig><fig id="F5" position="float" orientation="portrait"><label>Figures 19–23.</label><caption><p>Species key to the queens of Malagasy <italic><tp:taxon-name>Crematogaster</tp:taxon-name></italic> (<italic><tp:taxon-name>Orthocrema</tp:taxon-name></italic>). <bold>19</bold> clypeus without median notch (<italic><tp:taxon-name>Crematogaster madecassa</tp:taxon-name></italic>, CASENT0040391) <bold>20</bold> clypeus with median notch (<italic><tp:taxon-name>Crematogaster razana</tp:taxon-name></italic>, CASENT0148782) <bold>21</bold> scuto-scutellar suture broadly meeting mesoscutum (<italic><tp:taxon-name>Crematogaster volamena</tp:taxon-name></italic>, CASENT0161415) <bold>22</bold> occipital carinae distinct (<italic><tp:taxon-name>Crematogaster volamena</tp:taxon-name></italic>, CASENT0161415) <bold>23</bold> scuto-scutellar suture acutely meeting mesoscutum (<italic><tp:taxon-name>Crematogaster mpanjono</tp:taxon-name></italic>, CASENT0067033).</p></caption><graphic xmlns:xlink="http://www.w3.org/1999/xlink" xlink:href="ZooKeys-199-023-g005.jpg" position="float" orientation="portrait" xlink:type="simple"/></fig></tp:treatment-sec></tp:taxon-treatment>
