# Supplementary material for: Taxonomy and species-groups of the subgenus Crematogaster ( Orthocrema) in the Malagasy region (Hymenoptera, Formicidae)
Source: Zookeys. 2012 Jun 4;(199):23–70. doi: 10.3897/zookeys.199.2631 (PMC3368281; doi:10.3897/zookeys.199.2631)
Supplement: XML Treatment for Crematogaster volamena [file zookeys.199.2631-treatment5.xml]

<!DOCTYPE tp:taxon-treatment
  PUBLIC "-//TaxonX//DTD Taxonomic Treatment Publishing DTD v0 20100105//EN" "tax-treatment-NSO.dtd">
<tp:taxon-treatment xmlns:tp="http://www.plazi.org/taxpub"><tp:treatment-meta><mixed-citation publication-type="journal"><person-group><name><surname>Blaimer</surname><given-names>Bonnie B.</given-names></name></person-group><article-title>Taxonomy and species-groups of the subgenus 
                    <italic>Crematogaster</italic> (
                    <italic>Orthocrema</italic>) in the Malagasy region (Hymenoptera, Formicidae)</article-title><source>Zookeys</source><day>4</day><month>6</month><year>2012</year><volume>2012</volume><issue>199</issue><fpage>23</fpage><lpage>70</lpage><pub-id pub-id-type="doi">10.3897/zookeys.199.2631</pub-id></mixed-citation></tp:treatment-meta><tp:nomenclature><tp:taxon-name>
                            <tp:taxon-name-part taxon-name-part-type="genus">Crematogaster</tp:taxon-name-part>
                            <tp:taxon-name-part taxon-name-part-type="species">volamena</tp:taxon-name-part>
                        <object-id xmlns:xlink="http://www.w3.org/1999/xlink" xlink:type="simple">urn:lsid:zoobank.org:act:916726B2-C7EB-49E0-BB6A-012F0C775E13</object-id>
								<object-id xmlns:xlink="http://www.w3.org/1999/xlink" xlink:type="simple">http://species-id.net/wiki/Crematogaster_volamena</object-id>
								</tp:taxon-name><tp:taxon-status xmlns:xlink="http://www.w3.org/1999/xlink" xlink:type="simple">sp. n.</tp:taxon-status><xref ref-type="fig" rid="F13">Figures 31</xref><xref ref-type="fig" rid="F14">32</xref></tp:nomenclature><tp:treatment-sec sec-type="Type locality"><title>Type locality.</title><p>MADAGASCAR: <italic>Toliara</italic>: Forêt Ivohibe: <named-content xmlns:xlink="http://www.w3.org/1999/xlink" content-type="dwc:verbatimCoordinates" xlink:type="simple">-24.56900, 47.20400</named-content>, 200m, rainforest, malaise trap, 2.-4.xii.2006, B.L.Fisher et al.</p></tp:treatment-sec><tp:treatment-sec sec-type="Type specimens"><title>Type specimens.</title><p><bold>holotype</bold> worker: pinned, CASENT0125748, BLF15448, malaise trap; original locality label: MADG’R: Toliara, Forêt Ivohibe, 200m, <named-content xmlns:xlink="http://www.w3.org/1999/xlink" content-type="dwc:verbatimCoordinates" xlink:type="simple">24°34.14S, 47°12.24E</named-content>, 2–4.xii.06, rainforest, Fisher et al. BLF15448; deposited at CASC.</p><p>4 paratype workers: #1: pinned, CASENT0128455, BLF15450, sifted litter (leaf mold, rotten wood); same locality data as holotype; deposited at SAMC. #2: pinned, CASENT0488904, BLF08006(23), beating low vegetation, rainforest; original locality label: MADG’R: Prov. Toamasina, Mont. Anjanaharibe, 18.0 km, 21° NNE Ambinanitelo 470m <named-content xmlns:xlink="http://www.w3.org/1999/xlink" content-type="dwc:verbatimCoordinates" xlink:type="simple">15°11.3'S, 49°36.9'E</named-content>, 8–12.iii.2003 Fisher et al. BLF8006; deposited at MHNG. #3: pinned, CASENT0071334, BLF12557, malaise trap; original locality label: MADG’R: Prov. Toamasina, P.N. Mananara-Nord, <named-content xmlns:xlink="http://www.w3.org/1999/xlink" content-type="dwc:verbatimCoordinates" xlink:type="simple">16°27.3'S, 49°47.25'E</named-content>, 225m, 14.xi.2005, malaise, rainforest, Fisher et al. BLF12557; deposited at MCZC. #4: pinned, CASENT0488765, BLF8251(4), beating low vegetation; original locality label: MADG’R: Prov. Toamasina, Mont. Akirindro 7.6 km 341° NNW Ambinanitelo <named-content xmlns:xlink="http://www.w3.org/1999/xlink" content-type="dwc:verbatimCoordinates" xlink:type="simple">15°17.3'S, 49°32.9'E</named-content> 600m, 17–21.iii.2003, Fisher et al. BLF8251; deposited at UCDC.</p></tp:treatment-sec><tp:treatment-sec sec-type="Other material examined"><title>Other material examined</title><p>(CASC, MCZC). MADAGASCAR: <italic>Antsiranana</italic>: P.N. Montagne d’Ambre: <named-content xmlns:xlink="http://www.w3.org/1999/xlink" content-type="dwc:verbatimCoordinates" xlink:type="simple">-12.52830, 49.17250</named-content>, 1046m (D.Lees et al.); 6.9 km NE Ambanizana: <named-content xmlns:xlink="http://www.w3.org/1999/xlink" content-type="dwc:verbatimCoordinates" xlink:type="simple">-15.56667, 50.00000</named-content>, 825m (B.L.Fisher et al.); 6.3 km S Ambaniza<!--PageBreak-->na: <named-content xmlns:xlink="http://www.w3.org/1999/xlink" content-type="dwc:verbatimCoordinates" xlink:type="simple">-15.68131, 49.9580</named-content>, 25m (B.L.Fisher et al.); 5.3 km SSE Ambanizana, 425m, <named-content xmlns:xlink="http://www.w3.org/1999/xlink" content-type="dwc:verbatimCoordinates" xlink:type="simple">-15.66667, 49.96667</named-content> (B.L.Fisher et al.); Montagne d’Anjanaharibe: <named-content xmlns:xlink="http://www.w3.org/1999/xlink" content-type="dwc:verbatimCoordinates" xlink:type="simple">-15.18833, 49.61500</named-content>, 470m (B.L.Fisher et al.); P.N. Marojejy: <named-content xmlns:xlink="http://www.w3.org/1999/xlink" content-type="dwc:verbatimCoordinates" xlink:type="simple">-14.43333, 49.78333</named-content>, 450m; <named-content xmlns:xlink="http://www.w3.org/1999/xlink" content-type="dwc:verbatimCoordinates" xlink:type="simple">-14.43817, 49.77400</named-content>, 488m; <named-content xmlns:xlink="http://www.w3.org/1999/xlink" content-type="dwc:verbatimCoordinates" xlink:type="simple">-14.43500, 49.76000</named-content>, 775m (B.L.Fisher et al.); R.N.I. Marojejy: <named-content xmlns:xlink="http://www.w3.org/1999/xlink" content-type="dwc:verbatimCoordinates" xlink:type="simple">-14.43583, 49.76056</named-content>, 610m (G. Alpert); <italic>Fianarantsoa</italic>: F Ampitavananima: <named-content xmlns:xlink="http://www.w3.org/1999/xlink" content-type="dwc:verbatimCoordinates" xlink:type="simple">-23.12972, 47.71700</named-content>, ca. 35m (B.L.Fisher et al.); <italic>Toamasina</italic>: R.S. Ambatovaky: <named-content xmlns:xlink="http://www.w3.org/1999/xlink" content-type="dwc:verbatimCoordinates" xlink:type="simple">-16.77468, 49.26551</named-content>, 355m; <named-content xmlns:xlink="http://www.w3.org/1999/xlink" content-type="dwc:verbatimCoordinates" xlink:type="simple">-16.81745, 49.29250</named-content>, 400m; <named-content xmlns:xlink="http://www.w3.org/1999/xlink" content-type="dwc:verbatimCoordinates" xlink:type="simple">-16.77550, 49.26427</named-content>, 430m; <named-content xmlns:xlink="http://www.w3.org/1999/xlink" content-type="dwc:verbatimCoordinates" xlink:type="simple">-16.77274, 49.26551</named-content>, 450m; <named-content xmlns:xlink="http://www.w3.org/1999/xlink" content-type="dwc:verbatimCoordinates" xlink:type="simple">-16.76912, 49.26704</named-content>, 475m; <named-content xmlns:xlink="http://www.w3.org/1999/xlink" content-type="dwc:verbatimCoordinates" xlink:type="simple">-16.76330, 49.26692</named-content>, 520m (B.L.Fisher et al); P.N. Mananara-Nord: <named-content xmlns:xlink="http://www.w3.org/1999/xlink" content-type="dwc:verbatimCoordinates" xlink:type="simple">-16.45500, 49.78750</named-content>,<!--PageBreak--><!--PageBreak--> 225m (B.L.Fisher et al.); F.C. Sandranantitra: <named-content xmlns:xlink="http://www.w3.org/1999/xlink" content-type="dwc:verbatimCoordinates" xlink:type="simple">-18.04833, 49.09167</named-content>, 450m (B.L.Fisher et al.); Rés. Betampona: <named-content xmlns:xlink="http://www.w3.org/1999/xlink" content-type="dwc:verbatimCoordinates" xlink:type="simple">-17.91801, 49.20074</named-content>, 500m (B.L.Fisher et al.); <italic>Toliara</italic>: F Ivohibe: <named-content xmlns:xlink="http://www.w3.org/1999/xlink" content-type="dwc:verbatimCoordinates" xlink:type="simple">-24.56900, 47.20400</named-content>, 200m (B.L.Fisher et al.).</p></tp:treatment-sec><tp:treatment-sec sec-type="Worker measurements"><title>Worker measurements</title><p><bold>(n=20). Holotype:</bold> HW 0.62; HL 0.59; EL 0.11; SL 0.50; WL 0.66; SPL 0.06; PTH 0.13; PTL 0.20; PTW 0.20; PPL 0.10; PPW 0.21; LHT 0.49; CI 1.04; OI 0.19; SI 0.85; SPI 0.09; PTHI 0.65; PTWI 0.99; PPI 2.07; LBI 1.35.</p></tp:treatment-sec><tp:treatment-sec sec-type="Other material"><title>Other material.</title><p>HW 0.66–0.98; HL 0.62–0.95; EL 0.12–0.18; SL 0.50–0.66; WL 0.68–0.92; SPL 0.05–0.09; PTH 0.13–0.19; PTL 0.21–0.30; PTW 0.21–0.30; PPL 0.11; PPW 0.20–0.32; LHT 0.42–0.72; CI 1.03–1.13; OI 0.18–0.22; SI 0.73–0.84; SPI 0.06–0.12; PTHI 0.50–0.72; PTWI 0.82–1.08; PPI 1.43–2.13; LBI 1.25–1.71.</p></tp:treatment-sec><tp:treatment-sec sec-type="Diagnosis"><title>Diagnosis.</title><p>Workers of <italic><tp:taxon-name>Crematogaster volamena</tp:taxon-name></italic> are diagnosed most easily by their indistinct occipital carinae (<xref ref-type="fig" rid="F4">Figure 14</xref>), the non-protruding and small eyes and the absence of raised, sharp lateral carinae on the propodeum (<xref ref-type="fig" rid="F4">Figure 15</xref>). All these characteristics are shared with the much rarer, but closely resembling <italic><tp:taxon-name>Crematogaster mpanjono</tp:taxon-name></italic>, from which it cannot be distinguished reliably based on the worker caste. <italic><tp:taxon-name>Crematogaster volamena</tp:taxon-name></italic> has slightly longer propodeal spines than <italic><tp:taxon-name>Crematogaster mpanjono</tp:taxon-name></italic>, and the propodeum is lacking longer erect pilosity. The two species are not known to co-occur, and therefore their distributions (compare <xref ref-type="fig" rid="F14">Figures 32F</xref> and <xref ref-type="fig" rid="F15">33D</xref>) can help in distinguishing between them. Queens of <italic><tp:taxon-name>Crematogaster volamena</tp:taxon-name></italic> are readily separated from <italic><tp:taxon-name>Crematogaster mpanjono</tp:taxon-name></italic> queens by virtue of their well pronounced occipital carinae (<xref ref-type="fig" rid="F5">Figure 22</xref>) and a scuto-scutellar suture that is broadly meeting the mesoscutum (<xref ref-type="fig" rid="F5">Figure 21</xref>, compare with <xref ref-type="fig" rid="F5">Figure 23</xref>). From the remaining Malagasy <italic><tp:taxon-name>Orthocrema</tp:taxon-name></italic> queens, <italic><tp:taxon-name>Crematogaster volamena</tp:taxon-name></italic> queens are differentiated by the absence of propodeal spines and their large size (HW 1.72, WL 2.61).</p><fig id="F13" position="float" orientation="portrait"><label>Figure 31.</label><caption><p><italic><tp:taxon-name>Crematogaster volamena</tp:taxon-name></italic>, workers. <bold>A–C</bold> smaller worker (CASENT0125748) <bold>A</bold> full face <bold>B</bold> lateral <bold>C</bold> dorsal <bold>D–F</bold> larger worker (CASENT0122851) <bold>D</bold> full face <bold>E</bold> lateral <bold>F</bold> dorsal.</p></caption><graphic xmlns:xlink="http://www.w3.org/1999/xlink" xlink:href="ZooKeys-199-023-g013.jpg" position="float" orientation="portrait" xlink:type="simple"/></fig></tp:treatment-sec><tp:treatment-sec sec-type="Worker description"><title>Worker description</title><p>(<xref ref-type="fig" rid="F13">Figures 31A–F</xref>). Very small to medium sized species (HW 0.62–0.98, WL 0.66–0.92), with characters of the <italic><tp:taxon-name>Crematogaster volamena</tp:taxon-name></italic>-group, in addition to the following. Clypeus with several (up to 6), irregular vertical carinae.</p><p>Mesonotum transversely concave between lateral carinae.</p><p>Head sculpture aciculate; longer, erect pilosity absent from propodeum. Color golden yellow or (more rarely) medium brown.</p></tp:treatment-sec><tp:treatment-sec sec-type="Queen measurements"><title>Queen measurements</title><p><bold>(n=1).</bold> HW 1.72, HL 1.60, EL 0.37, SL 0.90, MSNW 1.28, MSNL 1.59, WL 2.61, SPL 0.00, PTH 0.39, PTL 0.67, PTW 0.61, PPL 0.43, PPW 0.65, LHT 1.21, CI 1.08, OI 0.23, SI 0.56 , MSNI 1.64, SPI 0.15, PTHI 0.59, PTWI 0.91, PPI 1.50, LBI 2.16.</p></tp:treatment-sec><tp:treatment-sec sec-type="Queen description"><title>Queen description</title><p>(<xref ref-type="fig" rid="F14">Figures 32A–C</xref>). Large (HW 1.72, WL 2.61), with characters of the <italic><tp:taxon-name>Crematogaster volamena</tp:taxon-name></italic>-group, in addition to the following. Antennal scapes reaching to about level of median ocelli; occipital carinae well pronounced; eyes medium-sized (OI 0.23); head wider than long (CI 1.08).</p><p>Mesosoma compact (MSNI 1.64, WL 2.61); mesoscutum in dorsal view oval; scuto-scutellar suture broadly meeting mesoscutum; dorsal face of propodeum short but distinct, posterior face sloping abruptly; petiole in dorsal view oval; wings smoky.</p><p><!--PageBreak-->Head sculpture carinulate-aciculate. Color brown with yellow markings on meso-, metasoma and legs.</p><fig id="F14" position="float" orientation="portrait"><label>Figure 32.</label><caption><p><italic><tp:taxon-name>Crematogaster volamena</tp:taxon-name></italic>, queen, male and distribution. <bold>A–C</bold> queen (CASENT0161415) <bold>A</bold> full face <bold>B</bold> lateral <bold>C</bold> dorsal <bold>D–E,G</bold> male (CASENT0162852) <bold>D</bold> full face <bold>E</bold> lateral <bold>G</bold> dorsal <bold>F</bold> distribution.</p></caption><graphic xmlns:xlink="http://www.w3.org/1999/xlink" xlink:href="ZooKeys-199-023-g014.jpg" position="float" orientation="portrait" xlink:type="simple"/></fig></tp:treatment-sec><tp:treatment-sec sec-type="Male measurements"><title>Male measurements</title><p><bold>(n=1).</bold> HW 0.68, HL 0.52, EL 0.26, SL 0.11, MSNW 0.73, MSNL 0.75, WL 1.44, SPL 0.00, PTH 0.19, PTL 0.31, PTW 0.22, PPL 0.15, PPW 0.26, LHT n.a., CI 1.30, OI 0.50, SI 0.21, MSNI 1.93, SPI 0.62, PTHI 0.62, PTWI 0.71, PPI 1.71, LBI n.a.</p></tp:treatment-sec><tp:treatment-sec sec-type="Male description "><title>Male description </title><p>(<xref ref-type="fig" rid="F14">Figures 32 D,E–G</xref>). Small (HW 0.68, WL 1.44). Masticatory margin of mandibles with 2 teeth; eyes large (OI 0.50) and protruding, situated slightly below midline of head, and not approaching clypeal margin; antennae 11–12-segmented (separation between 3<sup>rd</sup> and 4<sup>th</sup> funicular segment is incomplete in the examined specimen), scapes very short (SI 0.21), 2<sup>nd</sup> funicular segment globular, last 2 or 3 funicular segments compressed (this may be post mortem); head strongly wider than long (CI 1.30), mostly due to lateral extent of eyes; ocellar triangle extending to posterior head margin in full face view like a crown; occipital carinae distinct.</p><p>Mesosoma compact (MSNI 1.93, WL 1.44); mesoscutum in dorsal view as wide as long; scutellum with only one long and flat dorsal face, in dorsal view oval-shaped and posteriorly rounded, dorsoposterior margin not carinate; dorsal face of propodeum about as long as posterior face; propodeal spines absent; petiole in dorsal view oval, carinae or denticles absent and all margins rounded, in lateral view petiole anteriorly tapering; anteroventral subpetiolar tooth absent; postpetiole fairly globular, median impression absent; wings clear.</p><p>Head sculpture rugulose, mesoscutum aciculate, scutellum longitudinally carinulate, petiole and postpetiole rugulose-shiny; face with fairly abundant longer erect pilosity; mesoscutum with dense long erect pilosity; posterior part of scutellum with sparse long pilosity; petiole and postpetiole without distinct dorsoposterior setae, but abundant erect pilosity laterally. Color dark brown.</p></tp:treatment-sec><tp:treatment-sec sec-type="Distribution"><title>Distribution and biology.</title><p><italic><tp:taxon-name>Crematogaster volamena</tp:taxon-name></italic> is currently known from about 10 localities along the eastern rainforest belt in Madagascar (<xref ref-type="fig" rid="F14">Figure 32F</xref>). Here the species occurs in low- to mid-elevation rainforest or littoral forest. <italic><tp:taxon-name>Crematogaster volamena</tp:taxon-name></italic> appears to be a generalist in terms of nesting preferences, as it has been collected both nesting arboreally in dead twigs and on the ground in rotten logs. Scant natural history information exists, but noteworthy is a size variation in workers of this species that is reminiscent of a major-minor distinction in other ant genera. The larger workers (<xref ref-type="fig" rid="F13">Figures 31D–F</xref>) have a distinctly enlarged head and more powerful mandibles compared to regular workers (<xref ref-type="fig" rid="F13">Figures 31A–C</xref>), and they are more rarely seen throughout collections. These individuals do not share the attributes of the intermediates described here for <italic><tp:taxon-name>Crematogaster rasoherinae</tp:taxon-name></italic> and <italic><tp:taxon-name>Crematogaster madecassa</tp:taxon-name></italic>, such as presence of ocelli, or a queen-like modified mesosoma.</p></tp:treatment-sec><tp:treatment-sec sec-type="Etymology"><title>Etymology.</title><p>This species is named for the golden yellow coloration that most of its workers possess, as “volamena” means “gold” in Malagasy. This name should be treated as a noun in apposition.<!--PageBreak--></p></tp:treatment-sec><tp:treatment-sec><!--Section generated to contain objects referenced in tp:taxon-treatment.--><fig id="F4" position="float" orientation="portrait"><label>Figures 12–18.</label><caption><p>Species key to the workers of Malagasy <italic><tp:taxon-name>Crematogaster</tp:taxon-name></italic> (<italic><tp:taxon-name>Orthocrema</tp:taxon-name></italic>). <bold>12</bold> occipital carinae distinct (<italic><tp:taxon-name>Crematogaster madecassa</tp:taxon-name></italic>, CASENT0038498) <bold>13</bold> propodeum with lateral raised carinae (<italic><tp:taxon-name>Crematogaster madecassa</tp:taxon-name></italic>, CASENT0038498) <bold>14</bold> occipital carinae indistinct (<italic><tp:taxon-name>Crematogaster volamena</tp:taxon-name></italic>, CASENT0125748) <bold>15</bold> propodeum without lateral raised carinae (<italic><tp:taxon-name>Crematogaster volamena</tp:taxon-name></italic>, CASENT0125748) <bold>16</bold> clypeus with two median carinae (<italic><tp:taxon-name>Crematogaster madecassa</tp:taxon-name></italic>, CASENT0038498) <bold>17</bold> clypeus without median carinae (<italic><tp:taxon-name>Crematogaster razana</tp:taxon-name></italic>, CASENT1408782) <bold>18 A</bold>  propodeal spines thin and acute <bold>B</bold> propodeal spines triangular <bold>C</bold> propodeal spines curved-triangular.</p></caption><graphic xmlns:xlink="http://www.w3.org/1999/xlink" xlink:href="ZooKeys-199-023-g004.jpg" position="float" orientation="portrait" xlink:type="simple"/></fig><fig id="F15" position="float" orientation="portrait"><label>Figure 33.</label><caption><p><italic><tp:taxon-name>Crematogaster mpanjono</tp:taxon-name></italic>, worker and queen. <bold>A–C</bold> worker (CASENT0193889) <bold>A</bold> full face <bold>B</bold> lateral <bold>C</bold> dorsal <bold>D</bold> distribution <bold>E–G</bold> queen (CASENT0067033) <bold>E</bold> dorsal <bold>F</bold> full face <bold>G</bold> lateral.</p></caption><graphic xmlns:xlink="http://www.w3.org/1999/xlink" xlink:href="ZooKeys-199-023-g015.jpg" position="float" orientation="portrait" xlink:type="simple"/></fig><fig id="F5" position="float" orientation="portrait"><label>Figures 19–23.</label><caption><p>Species key to the queens of Malagasy <italic><tp:taxon-name>Crematogaster</tp:taxon-name></italic> (<italic><tp:taxon-name>Orthocrema</tp:taxon-name></italic>). <bold>19</bold> clypeus without median notch (<italic><tp:taxon-name>Crematogaster madecassa</tp:taxon-name></italic>, CASENT0040391) <bold>20</bold> clypeus with median notch (<italic><tp:taxon-name>Crematogaster razana</tp:taxon-name></italic>, CASENT0148782) <bold>21</bold> scuto-scutellar suture broadly meeting mesoscutum (<italic><tp:taxon-name>Crematogaster volamena</tp:taxon-name></italic>, CASENT0161415) <bold>22</bold> occipital carinae distinct (<italic><tp:taxon-name>Crematogaster volamena</tp:taxon-name></italic>, CASENT0161415) <bold>23</bold> scuto-scutellar suture acutely meeting mesoscutum (<italic><tp:taxon-name>Crematogaster mpanjono</tp:taxon-name></italic>, CASENT0067033).</p></caption><graphic xmlns:xlink="http://www.w3.org/1999/xlink" xlink:href="ZooKeys-199-023-g005.jpg" position="float" orientation="portrait" xlink:type="simple"/></fig></tp:treatment-sec></tp:taxon-treatment>
