# Supplementary material for: Taxonomy and species-groups of the subgenus Crematogaster ( Orthocrema) in the Malagasy region (Hymenoptera, Formicidae)
Source: Zookeys. 2012 Jun 4;(199):23–70. doi: 10.3897/zookeys.199.2631 (PMC3368281; doi:10.3897/zookeys.199.2631)
Supplement: XML Treatment for Crematogaster mpanjono [file zookeys.199.2631-treatment6.xml]

<!DOCTYPE tp:taxon-treatment
  PUBLIC "-//TaxonX//DTD Taxonomic Treatment Publishing DTD v0 20100105//EN" "tax-treatment-NSO.dtd">
<tp:taxon-treatment xmlns:tp="http://www.plazi.org/taxpub"><tp:treatment-meta><mixed-citation publication-type="journal"><person-group><name><surname>Blaimer</surname><given-names>Bonnie B.</given-names></name></person-group><article-title>Taxonomy and species-groups of the subgenus 
                    <italic>Crematogaster</italic> (
                    <italic>Orthocrema</italic>) in the Malagasy region (Hymenoptera, Formicidae)</article-title><source>Zookeys</source><day>4</day><month>6</month><year>2012</year><volume>2012</volume><issue>199</issue><fpage>23</fpage><lpage>70</lpage><pub-id pub-id-type="doi">10.3897/zookeys.199.2631</pub-id></mixed-citation></tp:treatment-meta><tp:nomenclature><tp:taxon-name>
                            <tp:taxon-name-part taxon-name-part-type="genus">Crematogaster</tp:taxon-name-part>
                            <tp:taxon-name-part taxon-name-part-type="species">mpanjono</tp:taxon-name-part>
                        <object-id xmlns:xlink="http://www.w3.org/1999/xlink" xlink:type="simple">urn:lsid:zoobank.org:act:7A4E5257-126C-460D-B9A4-7C52CB2D62F1</object-id>
								<object-id xmlns:xlink="http://www.w3.org/1999/xlink" xlink:type="simple">http://species-id.net/wiki/Crematogaster_mpanjono</object-id>
								</tp:taxon-name><tp:taxon-status xmlns:xlink="http://www.w3.org/1999/xlink" xlink:type="simple">sp. n.</tp:taxon-status><xref ref-type="fig" rid="F15">Figure 33</xref></tp:nomenclature><tp:treatment-sec sec-type="Type locality"><title>Type locality.</title><p>MADAGASCAR: <italic>Antsiranana</italic>: R.S. Manongarivo: <named-content xmlns:xlink="http://www.w3.org/1999/xlink" content-type="dwc:verbatimCoordinates" xlink:type="simple">-13.96167, 48.43333</named-content>, 400m, rainforest, beating low vegetation, 18.xi.1998, B.L.Fisher.</p></tp:treatment-sec><tp:treatment-sec sec-type="Type specimen"><title>Type specimen.</title><p><bold>holotype</bold> worker: pinned, CASENT0193889, BLF01998(12)-1; original locality label: MADG’R: Prov. Antsiranana: R.S. Manongarivo 10.8km 229°SW Antanambao 400m <named-content xmlns:xlink="http://www.w3.org/1999/xlink" content-type="dwc:verbatimCoordinates" xlink:type="simple">13°57.7'S, 48°26.0'E</named-content>, 18.xi.1998, B.L.Fisher#1998(12)-1; deposited at CASC.</p></tp:treatment-sec><tp:treatment-sec sec-type="Other material examined"><title>Other material examined</title><p>(CASC)</p></tp:treatment-sec><tp:treatment-sec sec-type=""><title>.</title><p>MADAGASCAR: <italic>Antsiranana</italic>: R.S. Manongarivo: <named-content xmlns:xlink="http://www.w3.org/1999/xlink" content-type="dwc:verbatimCoordinates" xlink:type="simple">-13.96167, 48.43333</named-content>, 400m (B.L.Fisher); Nosy Bé, R.N.I. Lokobé: <named-content xmlns:xlink="http://www.w3.org/1999/xlink" content-type="dwc:verbatimCoordinates" xlink:type="simple">-13.41944, 48.33117</named-content>, 30m (B.L.Fisher et al.); Nosy Bé, Antsirambazaha: <named-content xmlns:xlink="http://www.w3.org/1999/xlink" content-type="dwc:verbatimCoordinates" xlink:type="simple">-13.41345, 48.31130</named-content>, 143m (Lees &amp; Ranaivosolo); <italic>Toamasina</italic>: F Ambohidena [Ile St.Marie]: <named-content xmlns:xlink="http://www.w3.org/1999/xlink" content-type="dwc:verbatimCoordinates" xlink:type="simple">-16.82433, 49.96417</named-content>, 20m (B.L.Fisher et al.).</p></tp:treatment-sec><tp:treatment-sec sec-type="Worker measurements"><title>Worker measurements</title><p><bold>(n=4). Holotype:</bold> HW 0.61; HL 0.56; EL 0.11; SL 0.48; WL 0.65; SPL 0.06; PTH 0.15; PTL 0.22; PTW 0.19; PPL 0.13; PPW 0.21; LHT 0.46; CI 1.09; OI 0.20; SI 0.85; SPI 0.09; PTHI 0.69; PTWI 0.88; PPI 1.62; LBI 1.40.</p></tp:treatment-sec><tp:treatment-sec sec-type="Other material"><title>Other material.</title><p>HW 0.51–0.78; HL 0.51–0.78; EL 0.10–0.15; SL 0.43–0.54; WL 0.56–0.86; SPL 0.04–0.05; PTH 0.11–0.16; PTL 0.17–0.27; PTW 0.16–0.23; PPL 0.09–0.15; PPW 0.19–0.22; LHT 0.39–0.56; CI 1.02–1.04; OI 0.19–0.20; SI 0.72–0.85; SPI 0.06–0.07; PTHI 0.60–0.63; PTWI 0.87–1.03; PPI 1.46–2.03; LBI 1.42–1.52.</p></tp:treatment-sec><tp:treatment-sec sec-type="Diagnosis"><title>Diagnosis.</title><p>Workers of <italic><tp:taxon-name>Crematogaster mpanjono</tp:taxon-name></italic> are diagnosed from all Malagasy <italic><tp:taxon-name>Orthocrema</tp:taxon-name></italic>, except the closely related <italic><tp:taxon-name>Crematogaster volamena</tp:taxon-name></italic>, by a combination of the following: indistinct occipital carinae (<xref ref-type="fig" rid="F4">Figure 14</xref>), non-protruding and small eyes and the absence of raised, sharp lateral carinae on the propodeum (<xref ref-type="fig" rid="F4">Figure 15</xref>). All these characteristics are shared with the much more common <italic><tp:taxon-name>Crematogaster volamena</tp:taxon-name></italic>, from which it cannot be distinguished reliably based on the worker caste. <italic><tp:taxon-name>Crematogaster mpanjono</tp:taxon-name></italic> has slightly shorter propodeal spines than <italic><tp:taxon-name>Crematogaster volamena</tp:taxon-name></italic>, and often a long erect pilosity is present on the propodeum. The distributions of these two species (compare <xref ref-type="fig" rid="F14">Figures 32F</xref> and <xref ref-type="fig" rid="F15">33D</xref>) aid in distinguishing between them, as they are not known to co-occur. Queens of <italic><tp:taxon-name>Crematogaster mpanjono</tp:taxon-name></italic> are easily separated from <italic><tp:taxon-name>Crematogaster volamena</tp:taxon-name></italic> queens by virtue of the scuto-scutellar suture that is acutely meeting the mesoscutum (<xref ref-type="fig" rid="F5">Figure 23</xref>, compare with <xref ref-type="fig" rid="F5">Figure 21</xref>) and the indistinct occipital carinae. From the remaining Malagasy <italic><tp:taxon-name>Orthocrema</tp:taxon-name></italic> queens, <italic><tp:taxon-name>Crematogaster mpanjono</tp:taxon-name></italic> queens are diagnosable by the absence of propodeal spines and by their larger size (HW 1.48, WL 2.70).</p><fig id="F15" position="float" orientation="portrait"><label>Figure 33.</label><caption><p><italic><tp:taxon-name>Crematogaster mpanjono</tp:taxon-name></italic>, worker and queen. <bold>A–C</bold> worker (CASENT0193889) <bold>A</bold> full face <bold>B</bold> lateral <bold>C</bold> dorsal <bold>D</bold> distribution <bold>E–G</bold> queen (CASENT0067033) <bold>E</bold> dorsal <bold>F</bold> full face <bold>G</bold> lateral.</p></caption><graphic xmlns:xlink="http://www.w3.org/1999/xlink" xlink:href="ZooKeys-199-023-g015.jpg" position="float" orientation="portrait" xlink:type="simple"/></fig></tp:treatment-sec><tp:treatment-sec sec-type="Worker description"><title>Worker description</title><p>(<xref ref-type="fig" rid="F15">Figures 33A–C</xref>).Very small to small species (HW 0.51–0.78, WL 0.56–0.86), with characters of the <italic><tp:taxon-name>Crematogaster volamena</tp:taxon-name></italic>-group, in addition to the following. Clypeus with or without several short vertical carinae.</p><p>Mesonotum usually denticulate, then weakly carinate until meeting metanotal groove; posterior face of mesonotum indistinct, gradually sloping into metanotal groove.</p><p>Head sculpture shiny to aciculate; propodeum often with longer erect pilosity. Color yellow to pale yellow.</p></tp:treatment-sec><tp:treatment-sec sec-type="Queen measurements"><title>Queen measurements</title><p><bold>(n=1).</bold> HW 1.48, HL 1.52, EL 0.42, SL 0.81, MSNW 1.04, MSNL 1.53, WL 2.70, SPL 0.00, PTH 0.39, PTL 0.51, PTW 0.51, PPL 0.39, PPW 0.53, LHT 1.07, CI 0.96, OI 0.27, SI 0.53, MSNI 1.77, SPI 0.00, PTHI 0.78, PTWI 1.01, PPI 1.35, LBI 2.52.</p></tp:treatment-sec><tp:treatment-sec sec-type="Queen description"><title>Queen description</title><p>(<xref ref-type="fig" rid="F15">Figures 33E–G</xref>). Medium-sized (HW 1.48, WL 2.70), with characters of the <italic><tp:taxon-name>Crematogaster volamena</tp:taxon-name></italic>-group, in addition to the following. Antennal scapes reaching to about level of lateral ocelli; occipital carinae indistinct; eyes larger (OI 0.27); head slightly longer than wider (CI 0.96).</p><p>Mesosoma slender (MSNI 1.77, WL 2.70); mesoscutum in dorsal view elongate; scuto-scutellar suture acutely meeting mesoscutum; dorsal face of propodeum about as long as posterior face, the latter sloping abruptly; petiole subquadrate.</p><p>Head sculpture mostly aciculate, carinulate below eyes. Color reddish brown.</p><p><bold>Male</bold> unknown.</p></tp:treatment-sec><tp:treatment-sec sec-type="Distribution"><title>Distribution and biology.</title><p>Only one nest collection of this species (a queen and a nanitic worker) from an arboreal root pocket exists. Therefore next to nothing is known about the biology of <italic><tp:taxon-name>Crematogaster mpanjono</tp:taxon-name></italic>. The known distribution records of this rare ant show a macrohabitat preference for lowland rainforests of the north-western Sambirano region (Nosy Bé, R.S. Manongarivo) or eastern littoral rainforest (F Ambohidena) (<xref ref-type="fig" rid="F15">Figure 33D</xref>). These disjunct records from north-western Madagascar and the east coast island Ile St.Marie are peculiar and could point to incomplete distribution records for this species. In any case, although the Ambohidena population has not been sampled for nuclear genetic data, the conspecificity of these disjunct populations is supported by the COI barcoding data. <italic><tp:taxon-name>Crematogaster mpanjono</tp:taxon-name></italic> occurs in sympatry with the widespread <italic><tp:taxon-name>Crematogaster rasoherinae</tp:taxon-name></italic> and <italic><tp:taxon-name>Crematogaster madecassa</tp:taxon-name></italic>.</p></tp:treatment-sec><tp:treatment-sec sec-type="Etymology"><title>Etymology.</title><p>The Malagasy word “mpanjono” means “fisher “or “fisherman”. The name for this rare ant species is dedicated to B. L. Fisher and his ant diversity and conservation efforts in Madagascar. This name should be treated as a noun in apposition.</p></tp:treatment-sec><tp:treatment-sec><!--Section generated to contain objects referenced in tp:taxon-treatment.--><fig id="F4" position="float" orientation="portrait"><label>Figures 12–18.</label><caption><p>Species key to the workers of Malagasy <italic><tp:taxon-name>Crematogaster</tp:taxon-name></italic> (<italic><tp:taxon-name>Orthocrema</tp:taxon-name></italic>). <bold>12</bold> occipital carinae distinct (<italic><tp:taxon-name>Crematogaster madecassa</tp:taxon-name></italic>, CASENT0038498) <bold>13</bold> propodeum with lateral raised carinae (<italic><tp:taxon-name>Crematogaster madecassa</tp:taxon-name></italic>, CASENT0038498) <bold>14</bold> occipital carinae indistinct (<italic><tp:taxon-name>Crematogaster volamena</tp:taxon-name></italic>, CASENT0125748) <bold>15</bold> propodeum without lateral raised carinae (<italic><tp:taxon-name>Crematogaster volamena</tp:taxon-name></italic>, CASENT0125748) <bold>16</bold> clypeus with two median carinae (<italic><tp:taxon-name>Crematogaster madecassa</tp:taxon-name></italic>, CASENT0038498) <bold>17</bold> clypeus without median carinae (<italic><tp:taxon-name>Crematogaster razana</tp:taxon-name></italic>, CASENT1408782) <bold>18 A</bold>  propodeal spines thin and acute <bold>B</bold> propodeal spines triangular <bold>C</bold> propodeal spines curved-triangular.</p></caption><graphic xmlns:xlink="http://www.w3.org/1999/xlink" xlink:href="ZooKeys-199-023-g004.jpg" position="float" orientation="portrait" xlink:type="simple"/></fig><fig id="F14" position="float" orientation="portrait"><label>Figure 32.</label><caption><p><italic><tp:taxon-name>Crematogaster volamena</tp:taxon-name></italic>, queen, male and distribution. <bold>A–C</bold> queen (CASENT0161415) <bold>A</bold> full face <bold>B</bold> lateral <bold>C</bold> dorsal <bold>D–E,G</bold> male (CASENT0162852) <bold>D</bold> full face <bold>E</bold> lateral <bold>G</bold> dorsal <bold>F</bold> distribution.</p></caption><graphic xmlns:xlink="http://www.w3.org/1999/xlink" xlink:href="ZooKeys-199-023-g014.jpg" position="float" orientation="portrait" xlink:type="simple"/></fig><fig id="F5" position="float" orientation="portrait"><label>Figures 19–23.</label><caption><p>Species key to the queens of Malagasy <italic><tp:taxon-name>Crematogaster</tp:taxon-name></italic> (<italic><tp:taxon-name>Orthocrema</tp:taxon-name></italic>). <bold>19</bold> clypeus without median notch (<italic><tp:taxon-name>Crematogaster madecassa</tp:taxon-name></italic>, CASENT0040391) <bold>20</bold> clypeus with median notch (<italic><tp:taxon-name>Crematogaster razana</tp:taxon-name></italic>, CASENT0148782) <bold>21</bold> scuto-scutellar suture broadly meeting mesoscutum (<italic><tp:taxon-name>Crematogaster volamena</tp:taxon-name></italic>, CASENT0161415) <bold>22</bold> occipital carinae distinct (<italic><tp:taxon-name>Crematogaster volamena</tp:taxon-name></italic>, CASENT0161415) <bold>23</bold> scuto-scutellar suture acutely meeting mesoscutum (<italic><tp:taxon-name>Crematogaster mpanjono</tp:taxon-name></italic>, CASENT0067033).</p></caption><graphic xmlns:xlink="http://www.w3.org/1999/xlink" xlink:href="ZooKeys-199-023-g005.jpg" position="float" orientation="portrait" xlink:type="simple"/></fig></tp:treatment-sec></tp:taxon-treatment>
